# Supplementary material for: Detection of features predictive of microRNA targets by integration of network data
Source: PLoS One. 2022 Jun 9;17(6):e0269731. doi: 10.1371/journal.pone.0269731 (PMC9182691; doi:10.1371/journal.pone.0269731)
Supplement: S1 Table — Number of target genes for each miRNA in total background is shown. (XLSX) [file pone.0269731.s001.xlsx]

## Sheet: Supplementary Table 1
p-values and adjusted p-values (Benjamini Hochberg) for overrepresentation of REST target genes in miRNA family targets of fifteen cell types. Number of target genes for each miRNA in total background is shown.
		A549			ECC1			GM12878			H1-hESC			H1-neurons			HCT-116			HL-60			HeLa-S3			HepG2			K562			MCF-7			PANC-1			PFSK-1			SK-N-SH			U87
miR Family	total number of targets in TargetScan	p-value for over-representation	FDR for over-representation	nr. of target genes of miRNA	p-value for over-representation	FDR for over-representation	nr. of target genes of miRNA	p-value for over-representation	FDR for over-representation	nr. of target genes of miRNA	p-value for over-representation	FDR for over-representation	nr. of target genes of miRNA	p-value for over-representation	FDR for over-representation	nr. of target genes of miRNA	p-value for over-representation	FDR for over-representation	nr. of target genes of miRNA	p-value for over-representation	FDR for over-representation	nr. of target genes of miRNA	p-value for over-representation	FDR for over-representation	nr. of target genes of miRNA	p-value for over-representation	FDR for over-representation	nr. of target genes of miRNA	p-value for over-representation	FDR for over-representation	nr. of target genes of miRNA	p-value for over-representation	FDR for over-representation	nr. of target genes of miRNA	p-value for over-representation	FDR for over-representation	nr. of target genes of miRNA	p-value for over-representation	FDR for over-representation	nr. of target genes of miRNA	p-value for over-representation	FDR for over-representation	nr. of target genes of miRNA	p-value for over-representation	FDR for over-representation	nr. of target genes of miRNA
let-7-5p/98-5p	1207	1	1	560	0.997	1	141	1	1	134	1	1	215	0.9713	1	305	0.9716	1	62	0.8963	1	105	0.9992	1	159	1	1	180	1	1	298	0.8542	1	113	0.9999	1	126	1	1	333	1	1	483	0.9044	1	66
miR-1-3p/206	897	1	1	485	0.9999	1	96	0.996	1	106	1	1	151	0.004	0.06	283	0.9843	1	43	0.9888	1	68	0.7561	1	137	0.9999	1	142	1	1	234	0.9992	1	66	0.9861	1	101	0.9999	1	265	0.982	1	433	0.9711	1	44
miR-10-5p	341	1	1	181	0.0856	0.142667	58	0.0647	0.121312	61	0.2036	0.3054	83	0.0104	0.046875	114	0.0118	0.046875	33	0.0004	0.006	53	0.042	0.09	67	0.3152	0.429818	73	0.6469	0.752423	108	0.0125	0.046875	48	0.0218	0.0545	60	0.6521	0.752423	118	0.9665	1	160	0.0177	0.0531	32
miR-101-3p.1	957	1	1	481	0.9623	1	119	0.9983	1	112	0.9942	1	183	0	0	340	0.9457	1	50	0.8716	1	83	0.7893	1	145	0.9997	1	153	0.9999	1	259	0.3399	1	102	0.9772	1	111	0.9876	1	309	0.9909	1	461	0.8856	1	52
miR-101-3p.2	1136	1	1	596	0.7998	1	153	0.9155	1	153	0.9111	1	237	0	0	395	0.486	1	73	0.4187	1	112	0.6515	1	178	0.9515	1	209	0.9998	1	316	0.1789	1	125	0.7661	1	147	0.9377	1	380	0.9532	1	560	0.3411	1	75
miR-103-3p/107	836	1	1	430	0.8902	1	108	0.9216	1	110	0.9957	1	158	0.0001	0.0015	275	0.5338	1	53	0.5449	1	80	0.8732	1	123	0.9675	1	149	0.998	1	233	0.3939	1	88	0.8352	1	105	0.9536	1	275	0.9998	1	380	0.0974	0.7305	62
miR-1193	319	1	1	169	0.6189	1	44	0.9167	1	39	0.9602	1	59	0.3724	1	91	0.6509	1	19	0.663	1	29	0.7102	1	48	0.839	1	58	0.9432	1	91	0.7145	1	30	0.6839	1	41	0.9347	1	101	0.9983	1	140	0.5394	1	20
miR-1197	255	1	1	128	0.6923	1	34	0.5821	1	37	0.8746	1	50	0.4353	1	72	0.4584	1	17	0.3317	1	27	0.8204	1	36	0.9621	1	41	0.9506	1	71	0.7055	1	24	0.7162	1	32	0.9585	1	78	0.9916	1	113	0.5327	1	16
miR-122-5p	226	1	1	107	0.5474	1	32	0.8259	1	29	0.9982	1	34	0.6082	1	61	0.9991	1	5	0.8941	1	17	0.6897	1	34	0.9419	1	37	0.9433	1	63	0.96	1	16	0.9298	1	24	0.3723	1	83	0.9932	1	99	0.9967	1	6
miR-1224-5p	215	0.9998	0.9998	111	0.8457	0.9998	26	0.9475	0.9998	24	0.866	0.9998	42	0.3161	0.9998	63	0.8119	0.9998	11	0.8872	0.9998	16	0.6393	0.9998	33	0.9851	0.9998	32	0.9752	0.9998	57	0.5308	0.9998	22	0.8789	0.9998	24	0.4261	0.9998	78	0.9079	0.9998	102	0.3715	0.9998	15
miR-124-3p.1	1820	1	1	936	0.9988	1	219	0.9999	1	220	1	1	336	0.9484	1	474	0.9942	1	93	0.9775	1	153	0.992	1	257	1	1	287	1	1	513	0.9491	1	167	0.9994	1	205	1	1	562	1	1	802	0.9996	1	85
miR-124-3p.2/506-3p	1325	1	1	660	0.9435	1	171	0.975	1	173	0.9974	1	258	0.1634	1	381	0.9797	1	68	0.767	1	121	0.9613	1	191	0.9996	1	224	0.9985	1	381	0.9436	1	119	0.9951	1	151	1	1	394	1	1	581	0.9886	1	65
miR-1249-3p	16	0.8247	0.8741	9	0.6864	0.8741	2	0.4297	0.8741	3	0.7323	0.8741	3	0.8615	0.8741	3	0.2737	0.8741	2	0.4575	0.8741	2	0.7494	0.8741	2	0.4095	0.8741	4	0.8144	0.8741	4	0.4974	0.8741	2	0.6656	0.8741	2	0.8741	0.8741	4	0.6505	0.8741	8	0.2643	0.8741	2
miR-125-5p	931	1	1	477	0.1292	0.3951	145	0.5872	1	136	0.855	1	196	0.6776	1	251	0.0664	0.3951	71	0.042	0.3951	106	0.1317	0.3951	162	0.9258	1	172	0.8395	1	289	0.3036	0.759	100	0.588	1	125	0.9975	1	293	1	1	374	0.1301	0.3951	67
miR-1251-5p	114	0.9932	0.9932	61	0.9441	0.9932	11	0.4244	0.955875	18	0.7526	0.955875	23	0.1935	0.955875	36	0.7443	0.955875	6	0.4155	0.955875	12	0.3666	0.955875	20	0.8591	0.991269	19	0.7647	0.955875	34	0.625	0.955875	11	0.7091	0.955875	14	0.1622	0.955875	46	0.3863	0.955875	61	0.7356	0.955875	6
miR-126-3p.1	28	0.7318	1	17	0.9864	1	1	0.6113	1	4	0.7789	1	5	0.2196	1	10	1	1	0	0.9448	1	1	0.8509	1	3	0.5126	1	6	0.5858	1	9	0.9524	1	1	0.7606	1	3	0.8309	1	8	0.3482	1	16	1	1	0
miR-126-3p.2	34	0.8811	0.9574	19	0.7259	0.9574	4	0.757	0.9574	4	0.5074	0.9574	8	0.6216	0.9574	9	0.8896	0.9574	1	0.4297	0.9574	4	0.4675	0.9574	6	0.9384	0.9574	4	0.7079	0.9574	10	0.6919	0.9574	3	0.3041	0.9574	6	0.8232	0.9574	10	0.9574	0.9574	13	0.8954	0.9574	1
miR-127-3p	25	0.9257	0.9967	13	0.4799	0.9967	4	0.7332	0.9967	3	0.8428	0.9967	4	0.9967	0.9967	2	0.2224	0.9967	3	0.4361	0.9967	3	0.7873	0.9967	3	0.9036	0.9967	3	0.9462	0.9967	5	0.4888	0.9967	3	0.6826	0.9967	3	0.556	0.9967	9	0.9607	0.9967	9	0.2033	0.9967	3
miR-128-3p	1225	1	1	583	0.9954	1	145	1	1	135	0.9994	1	230	0.0144	0.216	371	0.464	1	79	0.6369	1	115	0.9581	1	176	0.9999	1	199	1	1	337	0.4854	1	126	0.9952	1	138	0.9991	1	384	1	1	536	0.5248	1	77
miR-129-3p	514	1	1	266	0.2484	0.371182	79	0.2434	0.371182	82	0.5176	0.647	115	0.0113	0.0765	165	0.232	0.371182	37	0.0045	0.0675	69	0.1159	0.317786	93	0.1483	0.317786	114	0.6591	0.7605	163	0.0517	0.193875	64	0.2722	0.371182	75	0.132	0.317786	195	0.8772	0.939857	253	0.0153	0.0765	45
miR-129-5p	735	1	1	388	0.0486	0.1458	121	0.0485	0.1458	125	0.2915	0.43725	171	0	0	277	0.1427	0.267562	54	0.0712	0.167786	83	0.0783	0.167786	132	0.3655	0.477125	153	0.4558	0.525923	240	0.0215	0.1075	92	0.2054	0.342333	108	0.3817	0.477125	265	0.5094	0.545786	380	0.013	0.0975	62
miR-1298-5p	171	0.9999	0.9999	81	0.4806	0.882667	25	0.3857	0.835714	27	0.8031	0.9999	34	0.1785	0.835714	53	0.5296	0.882667	11	0.1451	0.835714	21	0.2547	0.835714	31	0.7903	0.9999	31	0.9771	0.9999	44	0.1507	0.835714	22	0.3037	0.835714	26	0.985	0.9999	48	0.9985	0.9999	70	0.39	0.835714	12
miR-130-3p/301-3p/454-3p	1028	1	1	504	0.4643	1	148	0.8067	1	143	0.9673	1	207	0.0001	0.0015	340	0.4293	1	67	0.3144	1	104	0.4045	1	168	0.9847	1	182	0.9761	1	306	0.242	1	112	0.7631	1	133	0.8499	1	350	1	1	465	0.7934	1	59
miR-1306-5p	280	1	1	140	0.7747	0.993231	36	0.6228	0.993231	40	0.6703	0.993231	60	0.5315	0.993231	77	0.7927	0.993231	15	0.688	0.993231	25	0.5157	0.993231	45	0.8206	0.993231	51	0.8608	0.993231	83	0.7916	0.993231	25	0.7306	0.993231	35	0.5481	0.993231	99	0.9998	1	114	0.6954	0.993231	16
miR-132-3p/212-3p	474	1	1	235	0.6608	0.958179	65	0.683	0.958179	67	0.8533	0.958179	97	0	0	180	0.3874	0.958179	32	0.444	0.958179	47	0.6675	0.958179	73	0.6179	0.958179	94	0.8466	0.958179	144	0.2131	0.958179	54	0.8943	0.958179	56	0.6012	0.958179	166	0.7542	0.958179	238	0.5089	0.958179	30
miR-133a-3p.1	583	1	1	309	0.9413	1	71	0.5763	1	85	0.9862	1	110	0.2094	1	170	0.9822	1	26	0.9251	1	47	0.962	1	79	0.9996	1	86	0.3497	1	194	0.3803	1	62	0.304	1	84	0.9986	1	174	0.9828	1	277	0.9664	1	27
miR-133a-3p.2/133b	711	1	1	377	0.9722	1	85	0.9846	1	86	0.9976	1	130	0.2279	1	205	0.89	1	38	0.8598	1	61	0.9714	1	97	0.9999	1	107	0.9456	1	212	0.8494	1	65	0.9689	1	81	0.9923	1	223	1	1	317	0.6945	1	42
miR-134-5p	197	1	1	100	0.6982	1	26	0.5469	1	29	0.9108	1	37	0.3594	1	57	0.4894	1	13	0.6276	1	18	0.657	1	30	0.9069	1	33	0.9988	1	45	0.5461	1	20	0.6048	1	26	0.9944	1	53	0.9786	1	88	0.4612	1	13
miR-135-5p	847	1	1	451	0.6017	1	119	0.5242	1	125	0.964	1	169	0.0177	0.2655	261	0.081	0.353625	64	0.051	0.353625	96	0.5159	1	136	0.86	1	160	0.9837	1	248	0.2066	0.6198	94	0.864	1	105	0.9953	1	267	0.9905	1	405	0.0943	0.353625	63
miR-136-5p	355	1	1	173	0.9907	1	36	0.9943	1	37	0.9992	1	56	0.1036	1	109	0.8738	1	18	0.8055	1	30	0.7374	1	53	0.9912	1	55	0.9987	1	90	0.7391	1	33	0.9916	1	34	0.9899	1	106	0.9989	1	155	0.9904	1	13
miR-137	1314	1	1	639	0.683	1	182	0.8215	1	184	0.9091	1	276	0.0072	0.108	401	0.0659	0.247125	97	0.1992	0.5976	136	0.7415	1	203	0.9925	1	234	0.9994	1	375	0.0316	0.1905	154	0.414	1	182	0.9999	1	406	1	1	579	0.0381	0.1905	98
miR-138-5p	705	1	1	393	0.5435	0.741136	100	0.6938	0.800538	100	0.4043	0.741136	161	0.0092	0.046	222	0.0058	0.0435	62	0.1353	0.289929	77	0.0535	0.1605	129	0.6629	0.800538	139	0.536	0.741136	228	0.0434	0.1605	86	0.1151	0.28775	107	0.5306	0.741136	250	0.9716	1	340	0.002	0.03	64
miR-139-5p	432	1	1	226	0.6591	0.7605	59	0.2576	0.483	69	0.1573	0.483	106	0	0	162	0.0843	0.483	35	0.1661	0.483	48	0.2404	0.483	75	0.5945	0.743125	86	0.7651	0.81975	134	0.3507	0.52605	47	0.5104	0.696	59	0.294	0.49	159	0.236	0.483	231	0.1943	0.483	32
miR-140-3p.1	665	1	1	359	0.5561	1	94	0.4915	1	99	0.99	1	125	0.0932	1	199	0.4713	1	43	0.4255	1	66	0.3453	1	111	0.9939	1	110	0.9969	1	183	0.4695	1	69	0.6836	1	87	0.7086	1	230	0.9979	1	309	0.58	1	41
miR-140-3p.2	496	1	1	254	0.8319	1	64	0.77	1	68	0.947	1	97	0.0006	0.009	168	0.8263	1	27	0.6938	1	45	0.6854	1	76	0.9817	1	83	0.9907	1	138	0.7268	1	47	0.8289	1	61	0.8704	1	165	0.9978	1	226	0.9318	1	24
miR-140-5p	434	1	1	214	0.9993	1	42	1	1	38	1	1	67	0.047	0.705	136	0.9953	1	16	0.9955	1	27	0.9644	1	57	0.9894	1	70	0.9999	1	108	0.8685	1	38	0.9366	1	49	0.9998	1	124	0.9999	1	188	0.9988	1	14
miR-141-3p/200a-3p	905	1	1	487	0.6051	1	127	0.7275	1	128	0.9606	1	182	0.0003	0.0045	298	0.5534	1	57	0.2681	0.8043	93	0.0466	0.3495	164	0.6853	1	178	0.9994	1	252	0.2021	0.8043	100	0.6829	1	119	0.2362	0.8043	332	0.7613	1	458	0.9287	1	47
miR-142-3p.1	383	1	1	189	0.9995	1	35	0.9878	1	42	0.9993	1	61	0.0023	0.0345	131	0.9966	1	13	1	1	16	0.9449	1	51	0.9976	1	57	0.9882	1	104	0.9999	1	20	0.9905	1	38	0.7935	1	129	0.9694	1	180	0.9968	1	13
miR-142-3p.2	603	1	1	328	0.9981	1	64	0.9295	1	77	0.9999	1	98	0.0054	0.081	194	0.994	1	25	0.9938	1	42	0.8956	1	86	0.9966	1	97	0.9645	1	176	0.9873	1	46	0.9982	1	60	0.9863	1	190	0.8224	1	301	0.9991	1	22
miR-142-5p	950	1	1	443	0.7773	1	128	0.9629	1	123	0.965	1	191	0.0611	0.9165	283	0.7035	1	57	0.5538	1	91	0.5276	1	152	0.9996	1	152	0.9996	1	261	0.6086	1	95	0.8861	1	118	0.9995	1	291	0.9999	1	435	0.9041	1	51
miR-143-3p	497	1	1	252	0.8616	1	63	0.9437	1	62	0.9598	1	96	0.1952	1	146	0.8322	1	27	0.8461	1	42	0.5568	1	79	0.9971	1	78	0.9978	1	133	0.5634	1	50	0.7929	1	62	0.9946	1	151	1	1	210	0.4746	1	32
miR-144-3p	1048	1	1	542	0.8655	1	138	0.9881	1	130	0.9091	1	218	0	0	368	0.5035	1	67	0.4806	1	102	0.6872	1	163	0.9916	1	183	0.999	1	298	0.0886	0.6645	120	0.7809	1	135	0.8536	1	357	0.9367	1	518	0.4101	1	68
miR-145-5p	907	1	1	451	0.9987	1	99	0.9947	1	108	1	1	149	0.0777	1	269	0.9966	1	40	0.9977	1	65	0.9996	1	113	0.9988	1	150	0.9997	1	246	0.9958	1	70	0.9937	1	100	0.9861	1	293	1	1	407	0.9905	1	42
miR-146-5p	283	1	1	131	0.7963	1	36	0.6496	1	40	0.9716	1	51	0.0093	0.1395	96	0.9145	1	13	0.5535	1	27	0.7375	1	42	0.99	1	43	0.9976	1	70	0.9015	1	23	0.9506	1	30	0.9995	1	74	1	1	109	0.9508	1	12
miR-147b	19	0.7946	0.7987	11	0.5172	0.7885	3	0.7987	0.7987	2	0.4316	0.7885	5	0.6308	0.7885	5	0.349	0.7885	2	0.5644	0.7885	2	0.1741	0.7885	5	0.1689	0.7885	6	0.621	0.7885	6	0.0441	0.6615	5	0.7581	0.7987	2	0.3513	0.7885	8	0.5638	0.7885	10	0.3302	0.7885	2
miR-148-3p/152-3p	802	1	1	410	0.8482	1	105	0.9961	1	94	0.9981	1	148	0.0016	0.024	258	0.7949	1	46	0.4485	1	79	0.848	1	119	0.9929	1	136	0.9893	1	231	0.7693	1	76	0.8256	1	101	0.936	1	265	1	1	360	0.9533	1	40
miR-149-5p	497	1	1	267	0.9483	1	59	0.955	1	61	0.9876	1	92	0.8639	1	127	0.9607	1	23	0.9059	1	40	0.85	1	72	0.9998	1	74	0.911	1	148	0.9571	1	40	0.9396	1	57	0.8716	1	165	0.9996	1	220	0.6295	1	30
miR-15-5p/16-5p/195-5p/424-5p/497-5p	1522	1	1	769	0.861	1	204	0.9999	1	177	0.9997	1	291	0.4383	1	423	0.7874	1	90	0.9407	1	131	0.8314	1	232	1	1	243	1	1	422	0.5634	1	154	0.9464	1	188	0.9998	1	479	1	1	662	0.9768	1	79
miR-150-5p	356	0.9999	0.9999	192	0.7437	0.9999	47	0.6711	0.9999	50	0.9426	0.9999	68	0.0452	0.678	113	0.325	0.9999	25	0.4852	0.9999	35	0.5816	0.9999	56	0.9962	0.9999	53	0.922	0.9999	104	0.4834	0.9999	37	0.9623	0.9999	38	0.9791	0.9999	109	0.9924	0.9999	162	0.3135	0.9999	25
miR-151-3p	112	0.9999	0.9999	51	0.9976	0.9999	7	0.9781	0.9999	10	0.936	0.9999	19	0.2158	0.9999	35	0.9759	0.9999	3	0.9851	0.9999	5	0.9581	0.9999	12	0.9754	0.9999	15	0.988	0.9999	26	0.9915	0.9999	5	0.976	0.9999	9	0.8027	0.9999	36	0.997	0.9999	44	0.9764	0.9999	3
miR-151-5p	10	0.895	1	5	1	1	0	0.7954	1	1	0.6871	1	2	0.5554	1	3	1	1	0	1	1	0	1	1	0	0.6347	1	2	0.9792	1	1	1	1	0	0.7675	1	1	0.917	1	2	0.8521	1	4	1	1	0
miR-153-3p	886	1	1	460	0.0043	0.0080625	154	0	0	173	0.0007	0.00175	236	0	0	329	0	0	83	0.0061	0.0093	108	0.0025	0.00535714	173	0.3861	0.4455	183	0.1209	0.164864	304	0	0	141	0	0	167	0.209	0.26125	326	0.4711	0.50475	459	0.0062	0.0093	74
miR-154-3p/487-3p	174	0.9999	0.9999	86	0.7596	0.9999	22	0.9499	0.9999	19	0.7365	0.9999	36	0.0002	0.003	70	0.9335	0.9999	7	0.4158	0.9999	18	0.5293	0.9999	28	0.9276	0.9999	28	0.6909	0.9999	54	0.515	0.9999	18	0.9222	0.9999	18	0.1812	0.9999	68	0.6998	0.9999	87	0.6633	0.9999	10
miR-154-5p	169	0.9998	0.9998	87	0.7887	0.9998	21	0.4498	0.9998	26	0.9399	0.9998	30	0.065	0.975	56	0.635	0.9998	10	0.4699	0.9998	17	0.8314	0.9998	23	0.9831	0.9998	24	0.9598	0.9998	45	0.4615	0.9998	18	0.8949	0.9998	18	0.2928	0.9998	64	0.9506	0.9998	77	0.3752	0.9998	12
miR-155-5p	556	1	1	288	0.9999	1	51	0.9997	1	56	0.9999	1	87	0.1444	1	165	0.9912	1	23	0.9832	1	40	0.9999	1	57	0.995	1	90	1	1	137	0.9309	1	47	0.9987	1	54	0.9967	1	168	0.9988	1	252	0.995	1	22
miR-17-5p/20-5p/93-5p/106-5p/519-3p	1385	1	1	697	0.9383	1	180	0.9861	1	178	1	1	260	0.2548	1	393	0.7834	1	82	0.9842	1	112	0.9012	1	206	0.9999	1	234	0.9991	1	399	0.7696	1	134	0.9998	1	149	1	1	428	1	1	635	0.9978	1	63
miR-18-5p	321	0.9991	0.9991	180	0.3225	0.604687	49	0.3115	0.604687	51	0.8966	0.988714	63	0.0015	0.0225	114	0.1772	0.604687	25	0.2519	0.604687	35	0.1371	0.604687	59	0.6908	0.913625	62	0.9228	0.988714	93	0.3045	0.604687	36	0.565	0.8475	43	0.7309	0.913625	109	0.4702	0.783667	167	0.0726	0.5445	27
miR-181-5p	1371	1	1	709	0.7364	1	188	0.9499	1	183	0.9637	1	281	0	0	457	0.3895	1	90	0.9358	1	117	0.2079	1	231	0.9984	1	236	0.9999	1	382	0.2935	1	146	0.966	1	166	0.9837	1	451	0.9987	1	656	0.969	1	71
miR-182-5p	1329	1	1	662	0.1296	0.486	204	0.8213	1	186	0.9453	1	275	0.0001	0.0015	423	0.2695	0.5775	90	0.0984	0.486	142	0.1803	0.4985	225	0.9847	1	240	1	1	363	0.081	0.486	151	0.767	1	173	0.9932	1	431	1	1	615	0.1994	0.4985	91
miR-183-5p.1	509	1	1	264	0.6969	0.922625	69	0.5891	0.922625	74	0.7242	0.922625	109	0.0004	0.006	176	0.1717	0.826	38	0.5303	0.922625	49	0.0316	0.237	97	0.9249	1	91	0.9826	1	144	0.2469	0.826	57	0.7381	0.922625	65	0.3304	0.826	186	0.6297	0.922625	260	0.3193	0.826	35
miR-183-5p.2	805	1	1	395	0.9351	1	101	0.933	1	105	0.9934	1	153	0.0058	0.087	254	0.75	1	47	0.7376	1	73	0.6731	1	125	0.9895	1	138	0.9998	1	215	0.6179	1	80	0.9669	1	93	0.9953	1	253	0.9997	1	371	0.558	1	50
miR-184	29	0.669	0.8582	18	0.6073	0.8582	4	0.259	0.8582	6	0.6512	0.8582	6	0.8582	0.8582	6	0.8528	0.8582	1	0.5441	0.8582	3	0.7012	0.8582	4	0.1129	0.8582	9	0.7764	0.8582	8	0.5841	0.8582	3	0.7809	0.8582	3	0.6136	0.8582	10	0.4265	0.8582	16	0.2819	0.8582	3
miR-185-5p	385	1	1	207	0.078	0.195	65	0.351	0.658125	60	0.6302	0.976227	84	0.9167	1	95	0.0006	0.009	41	0.1331	0.285214	44	0.002	0.01	84	0.7159	0.976227	74	0.978	1	108	0.002	0.01	57	0.0248	0.093	66	0.6705	0.976227	133	0.9985	1	170	0.0452	0.1356	33
miR-186-5p	953	1	1	477	0.9941	1	111	0.9533	1	124	1	1	157	0.2556	1	272	0.4357	1	62	0.9988	1	68	0.9389	1	137	0.9998	1	150	1	1	253	0.7002	1	93	0.9909	1	107	0.9986	1	295	1	1	431	0.9064	1	51
miR-187-3p	21	0.9122	0.9122	11	0.1717	0.415821	5	0.3755	0.415821	4	0.1716	0.415821	7	0.197	0.415821	8	0.3814	0.415821	2	0.1346	0.415821	4	0.242	0.415821	5	0.0449	0.415821	8	0.106	0.415821	10	0.1621	0.415821	4	0.3178	0.415821	4	0.3155	0.415821	9	0.3865	0.415821	12	0.3881	0.415821	2
miR-188-5p	218	1	1	111	0.688	0.94975	29	0.545	0.908333	32	0.7598	0.94975	45	0	0	84	0.4103	0.908333	15	0.5438	0.908333	21	0.3204	0.908333	38	0.9024	0.988179	37	0.2921	0.908333	75	0.3754	0.908333	24	0.4337	0.908333	31	0.9223	0.988179	68	0.7566	0.94975	108	0.3964	0.908333	15
miR-19-3p	1338	1	1	653	0.7496	1	183	0.5193	1	198	0.9719	1	272	0.0104	0.156	406	0.5194	1	85	0.6666	1	125	0.3751	1	219	0.999	1	230	0.9994	1	381	0.279	1	143	0.8819	1	169	0.9639	1	446	1	1	597	0.9889	1	66
miR-190-5p	223	1	1	111	0.023	0.0473333	43	0.0073	0.027375	47	0.0451	0.06765	61	0	0	91	0.0019	0.0095	26	0.0248	0.0473333	31	0.0284	0.0473333	47	0.1878	0.256091	51	0.4838	0.558231	73	0.0124	0.0372	34	0.0271	0.0473333	41	0.313	0.39125	83	0.9079	0.97275	106	0.0018	0.0095	26
miR-191-5p	63	0.7761	0.813	38	0.4066	0.74535	10	0.4626	0.74535	10	0.7891	0.813	12	0.1201	0.74535	22	0.2084	0.74535	6	0.405	0.74535	7	0.813	0.813	8	0.393	0.74535	14	0.5986	0.813	20	0.4663	0.74535	7	0.4969	0.74535	9	0.7753	0.813	20	0.2309	0.74535	36	0.2029	0.74535	6
miR-192-5p/215-5p	218	1	1	107	0.753	1	28	0.546	1	32	0.9599	1	39	0.0304	0.456	73	0.5259	1	14	0.3557	1	23	0.7984	1	31	0.78	1	40	0.9663	1	59	0.4656	1	23	0.9512	1	22	0.8959	1	69	0.9927	1	95	0.7302	1	12
miR-193-3p	286	1	1	132	0.8146	1	36	0.9562	1	33	0.9973	1	46	0.0269	0.4035	94	0.8154	1	15	0.8967	1	22	0.6955	1	43	0.9559	1	47	0.97	1	79	0.8761	1	24	0.8289	1	34	0.9176	1	91	0.9549	1	134	0.7233	1	16
miR-193a-5p	222	1	1	112	0.1767	0.331313	37	0.1011	0.25275	40	0.3746	0.5619	52	0.9323	1	52	0.0009	0.0135	27	0.1737	0.331313	26	0.0269	0.100875	47	0.0591	0.1773	55	0.7821	0.977625	67	0.002	0.015	37	0.0108	0.054	43	0.7282	0.977625	75	0.998	1	94	0.3223	0.537167	16
miR-194-5p	473	1	1	244	0.8229	1	61	0.8936	1	61	0.9948	1	84	0	0	175	0.9771	1	21	0.6854	1	43	0.7467	1	71	0.9363	1	83	0.9832	1	133	0.5345	1	48	0.5996	1	63	0.5923	1	166	0.9277	1	229	0.7905	1	26
miR-196-5p	374	1	1	174	0.9859	1	40	0.9707	1	43	0.9994	1	58	0.0365	0.5475	119	0.9486	1	17	0.9208	1	29	0.9838	1	46	0.9997	1	51	1	1	80	0.6119	1	37	0.999	1	33	0.9998	1	102	1	1	148	0.9889	1	14
miR-199-3p	474	1	1	243	0.9858	1	52	0.8672	1	62	0.6571	1	103	0.0007	0.0105	161	0.9737	1	21	0.7521	1	42	0.6701	1	73	0.9681	1	81	0.9999	1	120	0.8584	1	42	0.9216	1	55	0.9625	1	151	0.9839	1	223	0.8507	1	25
miR-199-5p	634	1	1	322	0.9868	1	72	0.8797	1	84	0.9984	1	114	0.3675	1	179	0.8789	1	34	0.78	1	56	0.8486	1	93	0.9946	1	105	0.9999	1	167	0.9522	1	53	0.8514	1	78	0.9982	1	192	1	1	279	0.4447	1	41
miR-200bc-3p/429	1196	1	1	594	0.8903	1	157	0.9877	1	151	0.9506	1	246	0	0	405	0.7954	1	70	0.79	1	108	0.6014	1	189	0.9996	1	199	1	1	301	0.7103	1	117	0.9371	1	146	0.9909	1	388	0.9957	1	575	0.9674	1	61
miR-202-5p	276	1	1	142	0.9617	1	30	0.9976	1	26	0.9566	1	51	0.0617	0.9255	88	0.9966	1	8	0.9038	1	21	0.93	1	36	0.9422	1	46	0.9908	1	72	0.9935	1	17	0.9785	1	27	0.9766	1	83	0.809	1	136	0.9918	1	9
miR-203a-3p.1	960	1	1	457	0.9605	1	119	0.754	1	135	0.9985	1	179	0.0109	0.1635	296	0.985	1	46	0.9695	1	77	0.9868	1	130	0.9989	1	157	1	1	233	0.6816	1	94	0.9862	1	109	0.9968	1	302	0.9997	1	444	0.918	1	51
miR-203a-3p.2	1115	1	1	532	0.9973	1	129	0.977	1	143	0.9993	1	212	0.0012	0.018	351	0.8861	1	62	0.7635	1	101	0.9861	1	154	0.994	1	194	1	1	279	0.6729	1	110	0.9878	1	128	0.9799	1	365	0.9999	1	509	0.7117	1	66
miR-204-5p/211-5p	793	1	1	406	0.9878	1	93	0.9946	1	94	0.9913	1	151	0.0004	0.006	261	0.9702	1	39	0.9812	1	61	0.8569	1	117	0.9994	1	126	0.998	1	221	0.704	1	77	0.9965	1	84	0.9846	1	254	0.9999	1	355	0.9278	1	41
miR-205-5p	592	1	1	302	0.9416	1	72	0.9253	1	76	0.9842	1	112	0.0307	0.4605	184	0.8146	1	33	0.9516	1	46	0.9279	1	83	0.8798	1	109	0.9984	1	161	0.7435	1	56	0.868	1	72	0.8268	1	200	0.9936	1	277	0.7436	1	34
miR-208-3p	211	0.9955	0.9955	117	0.6193	0.9955	29	0.3897	0.9955	33	0.8763	0.9955	41	0	0	98	0.9823	0.9955	7	0.6615	0.9955	19	0.5154	0.9955	34	0.767	0.9955	39	0.9819	0.9955	55	0.8209	0.9955	18	0.6704	0.9955	27	0.6983	0.9955	72	0.2662	0.9955	114	0.7834	0.9955	11
miR-21-5p/590-5p	384	1	1	187	0.8891	1	47	0.9358	1	47	0.9032	1	76	0.0252	0.378	124	0.936	1	18	0.8756	1	31	0.8078	1	56	0.6111	1	76	0.9909	1	104	0.6644	1	37	0.9992	1	33	0.6977	1	132	0.8528	1	189	0.9285	1	18
miR-210-3p	42	0.9615	0.9615	22	0.3922	0.907731	7	0.6093	0.907731	6	0.6145	0.907731	9	0.1587	0.907731	15	0.7554	0.907731	2	0.7867	0.907731	3	0.687	0.907731	6	0.4962	0.907731	9	0.6283	0.907731	13	0.0614	0.907731	8	0.6978	0.907731	5	0.3039	0.907731	17	0.9474	0.9615	17	0.4967	0.907731	3
miR-212-5p	442	1	1	210	0.8493	1	56	0.9959	1	47	0.9439	1	86	0.8472	1	113	0.9922	1	17	0.9336	1	34	0.8928	1	62	0.9979	1	67	0.9886	1	122	0.9736	1	34	0.9372	1	50	1	1	119	1	1	179	0.9015	1	22
miR-214-5p	207	0.9963	0.9963	114	0.6565	0.9963	28	0.426	0.9963	32	0.6879	0.9963	44	0.936	0.9963	48	0.6694	0.9963	12	0.6291	0.9963	19	0.6966	0.9963	31	0.7189	0.9963	39	0.9071	0.9963	59	0.6258	0.9963	20	0.6999	0.9963	26	0.8805	0.9963	66	0.8488	0.9963	100	0.4297	0.9963	14
miR-216a-5p	372	1	1	190	0.9891	1	39	0.9564	1	44	0.9705	1	69	0.0063	0.0945	125	0.9903	1	14	0.8753	1	30	0.8442	1	53	0.9934	1	58	0.9999	1	90	0.934	1	30	0.9997	1	31	0.9136	1	120	0.9977	1	165	0.9349	1	17
miR-216b-5p	376	1	1	189	0.9973	1	36	0.9983	1	37	1	1	52	0.0684	1	117	0.9984	1	12	0.9972	1	22	0.9998	1	39	0.9976	1	56	1	1	83	0.9989	1	23	0.9989	1	32	0.9991	1	106	0.9998	1	159	0.99	1	14
miR-217	461	1	1	236	0.7182	0.979364	62	0.5328	0.888	68	0.8039	1	96	0	0	175	0.3187	0.888	32	0.4875	0.888	45	0.2319	0.888	80	0.3135	0.888	98	0.9889	1	127	0.1569	0.888	54	0.5085	0.888	63	0.8871	1	152	0.6696	0.979364	234	0.4478	0.888	30
miR-218-5p	1102	1	1	538	0.0229	0.0381667	180	0.0106	0.019875	189	0.006	0.0128571	281	0	0	355	0.0001	0.0005	102	0.0008	0.0024	135	0.0038	0.0095	208	0.6977	0.872125	217	0.9989	1	312	0	0	158	0.0943	0.14145	165	0.5917	0.806864	388	1	1	508	0.0008	0.0024	95
miR-219-5p	449	1	1	205	0.2692	0.8076	69	0.7896	1	61	0.5868	0.978	99	0.0596	0.447	139	0.5706	0.978	28	0.2447	0.8076	48	0.0243	0.3645	88	0.9877	1	73	0.9981	1	119	0.145	0.725	53	0.3646	0.9115	64	0.5687	0.978	158	0.9632	1	214	0.6943	1	26
miR-219a-2-3p	200	0.9999	1	100	0.7231	1	26	0.9273	1	23	0.9989	1	29	0.0267	0.4005	68	0.8288	1	10	0.6608	1	18	0.7561	1	29	0.9853	1	29	1	1	41	0.5728	1	20	0.9828	1	18	0.8337	1	65	0.9764	1	90	0.6069	1	12
miR-22-3p	620	1	1	309	0.7641	1	83	0.5089	1	92	0.9006	1	126	0.1051	1	185	0.2961	1	43	0.5043	1	60	0.4054	1	102	0.8503	1	116	0.9894	1	176	0.3219	1	67	0.8638	1	76	0.8989	1	206	0.9989	1	284	0.1347	1	46
miR-221-3p/222-3p	504	1	1	272	0.2278	0.427125	78	0.101	0.3582	85	0.3358	0.5403	117	0	0	194	0.1194	0.3582	39	0.7788	0.898615	44	0.0156	0.117	99	0.887	0.950357	92	0.7194	0.898615	158	0.0691	0.3455	62	0.1778	0.427125	76	0.209	0.427125	188	0.3602	0.5403	265	0.5041	0.687409	32
miR-223-3p	415	1	1	207	0.8264	0.999429	53	0.9012	0.999429	53	0.9328	0.999429	81	0.1389	0.999429	125	0.8938	0.999429	21	0.821	0.999429	35	0.7049	0.999429	63	0.47	0.999429	85	0.8576	0.999429	125	0.7875	0.999429	38	0.8499	0.999429	50	0.8564	0.999429	138	0.8792	0.999429	203	0.9149	0.999429	20
miR-224-5p	443	1	1	237	0.9823	1	49	0.8274	1	59	0.9922	1	79	0.0208	0.312	142	0.6873	1	26	0.8497	1	37	0.8969	1	62	0.7325	1	85	0.8315	1	135	0.9605	1	35	0.9758	1	47	0.9782	1	138	0.9958	1	203	0.8576	1	23
miR-23-3p	1342	1	1	669	0.9971	1	159	0.9987	1	162	1	1	243	0.0086	0.129	408	0.8568	1	77	0.9893	1	107	0.7254	1	208	0.9999	1	221	1	1	352	0.7913	1	129	0.9806	1	159	0.9997	1	423	1	1	594	0.9895	1	66
miR-24-3p	761	1	1	370	0.9875	1	89	0.9991	1	84	0.9999	1	132	0.9569	1	190	0.9967	1	32	0.987	1	57	0.9982	1	94	0.9997	1	116	1	1	189	0.9857	1	61	0.9998	1	75	1	1	200	1	1	307	0.9319	1	39
miR-25-3p/32-5p/92-3p/363-3p/367-3p	1041	1	1	501	0.9898	1	124	0.9843	1	131	0.9865	1	205	0	0	347	0.8751	1	58	0.9631	1	85	0.94	1	150	0.9989	1	174	0.9961	1	300	0.6509	1	103	0.9833	1	120	1	1	316	0.9999	1	476	0.8279	1	59
miR-26-5p	1045	1	1	506	0.9876	1	126	0.961	1	136	1	1	184	0.0002	0.003	338	0.9998	1	42	0.9308	1	88	0.9895	1	142	0.9998	1	168	1	1	265	0.8825	1	96	0.9649	1	124	1	1	311	1	1	467	0.9909	1	49
miR-27-3p	1421	1	1	676	0.9287	1	185	0.995	1	177	0.9845	1	287	0.0004	0.006	447	0.5331	1	90	0.3326	1	142	0.7375	1	220	0.9999	1	234	0.9992	1	411	0.1958	1	155	0.9819	1	169	0.9968	1	458	1	1	630	0.3206	1	94
miR-28-3p	128	0.9875	0.998	70	0.9965	0.998	9	0.998	0.998	9	0.9938	0.998	18	0.1519	0.998	41	0.9885	0.998	3	0.8802	0.998	9	0.5913	0.998	20	0.997	0.998	15	0.9963	0.998	28	0.9782	0.998	7	0.985	0.998	10	0.8134	0.998	41	0.7429	0.998	63	0.9978	0.998	2
miR-28-5p/708-5p	240	0.9994	0.9994	129	0.6305	0.9994	33	0.9076	0.9994	29	0.6388	0.9994	52	0.3711	0.9994	69	0.6771	0.9994	14	0.6284	0.9994	22	0.5652	0.9994	38	0.9751	0.9994	37	0.8165	0.9994	72	0.4843	0.9994	25	0.7235	0.9994	30	0.8515	0.9994	78	0.9927	0.9994	106	0.7504	0.9994	13
miR-29-3p	1264	1	1	637	0.8823	1	167	0.9803	1	163	0.9995	1	238	0.0793	1	371	0.3973	1	83	0.9612	1	105	0.9758	1	179	0.9998	1	210	0.9999	1	343	0.4996	1	129	0.9472	1	154	0.9997	1	396	1	1	567	0.8576	1	71
miR-296-3p	72	0.9806	0.9993	38	0.8204	0.9993	8	0.9266	0.9993	7	0.7734	0.9993	14	0.7339	0.9993	18	0.6783	0.9993	4	0.7096	0.9993	6	0.7391	0.9993	10	0.8852	0.9993	11	0.9993	0.9993	12	0.6077	0.9993	7	0.9402	0.9993	6	0.9786	0.9993	18	0.9082	0.9993	32	0.8392	0.9993	3
miR-296-5p	202	0.9973	0.9973	111	0.0057	0.0285	43	0.0305	0.07625	40	0.0799	0.154667	54	0.9634	0.9973	45	0.019	0.057	21	0.0039	0.0285	32	0.0857	0.154667	40	0.3842	0.523909	43	0.2715	0.40725	70	0.0928	0.154667	27	0.0099	0.037125	40	0.5584	0.698	71	0.9826	0.9973	90	0.0022	0.0285	24
miR-299-3p	121	0.9951	0.9986	64	0.8292	0.9986	14	0.6356	0.9986	17	0.6299	0.9986	26	0.2682	0.9986	37	0.7835	0.9986	6	0.8362	0.9986	9	0.7598	0.9986	17	0.9189	0.9986	19	0.9986	0.9986	25	0.8068	0.9986	10	0.9497	0.9986	11	0.8931	0.9986	37	0.8195	0.9986	58	0.4956	0.9986	8
miR-299-5p	280	1	1	138	0.953	1	31	0.9926	1	28	0.9872	1	48	0.1576	1	85	0.8599	1	14	0.9942	1	16	0.9457	1	36	0.995	1	40	0.9998	1	65	0.9707	1	20	0.9584	1	29	0.9909	1	81	0.8494	1	137	0.9703	1	11
miR-30-5p	1576	1	1	751	0.8662	1	211	0.9972	1	198	1	1	292	0.0001	0.0015	501	0.9836	1	82	0.8084	1	143	0.9514	1	231	1	1	259	1	1	431	0.5738	1	159	0.9946	1	183	1	1	475	1	1	721	0.8584	1	90
miR-302-3p/372-3p/373-3p/520-3p	1019	1	1	515	0.9353	1	130	0.9715	1	131	0.9993	1	188	0.0166	0.249	311	0.354	1	68	0.9247	1	86	0.8585	1	152	0.9978	1	172	0.9989	1	288	0.6788	1	100	0.9882	1	116	1	1	309	0.9999	1	471	0.989	1	48
miR-302c-3p.2/520-3p	703	1	1	358	0.7401	1	95	0.8971	1	93	0.9942	1	131	0.1225	1	208	0.7433	1	41	0.5621	1	67	0.5989	1	111	0.9953	1	116	0.9882	1	201	0.6128	1	70	0.8555	1	87	0.9967	1	217	0.9876	1	335	0.9205	1	36
miR-3064-5p	562	1	1	298	0.6304	1	78	0.4731	1	84	0.882	1	115	0.9557	1	138	0.3647	1	38	0.1452	1	62	0.4742	1	91	0.9872	1	94	0.9873	1	159	0.6542	1	55	0.494	1	77	0.9984	1	168	1	1	240	0.1383	1	42
miR-31-5p	477	1	1	261	0.0455	0.107786	81	0.0277	0.0831	86	0.0081	0.06075	130	0.0503	0.107786	148	0.0839	0.157312	38	0.0196	0.0831	60	0.0066	0.06075	97	0.5453	0.72	96	0.9935	1	131	0.0264	0.0831	62	0.1871	0.311833	72	0.576	0.72	168	0.7727	0.891577	239	0.2455	0.36825	34
miR-320	847	1	1	428	0.9987	1	93	0.9834	1	105	0.9999	1	148	0.5333	1	233	0.6333	1	52	0.9946	1	62	0.7623	1	129	0.9997	1	135	0.9423	1	255	0.7937	1	80	0.9969	1	90	0.9856	1	271	0.9946	1	402	0.9617	1	42
miR-323-3p	488	1	1	253	0.6057	1	68	0.64	1	70	0.8387	1	101	0	0	186	0.1564	1	37	0.4729	1	48	0.7233	1	74	0.9514	1	85	0.9613	1	141	0.2797	1	54	0.5025	1	67	0.4903	1	174	0.8534	1	241	0.507	1	31
miR-324-5p	152	1	1	70	0.1862	0.399	26	0.237	0.444375	26	0.3043	0.507167	37	0.0831	0.3162	50	0.1054	0.3162	14	0.0337	0.3162	22	0.061	0.3162	32	0.738	0.851538	28	0.6175	0.771875	48	0.0943	0.3162	21	0.1771	0.399	25	0.5329	0.726682	54	0.9748	1	67	0.4899	0.726682	10
miR-325-3p	2366	1	1	1045	1	1	247	1	1	263	1	1	390	1	1	526	1	1	109	0.9999	1	175	1	1	275	1	1	341	1	1	544	1	1	184	1	1	248	1	1	640	1	1	879	1	1	105
miR-326	516	1	1	259	0.1262	0.3786	83	0.2949	0.552937	81	0.7779	1	109	0.9941	1	118	0.0114	0.057	46	0.0095	0.057	67	0.1692	0.423	91	0.8484	1	96	0.9366	1	152	0.0569	0.213375	64	0.2122	0.454714	77	0.9887	1	160	1	1	210	0.0038	0.057	48
miR-328-3p	211	1	1	94	0.8232	1	26	0.8157	1	27	0.9772	1	36	0.4807	1	59	0.9261	1	9	0.7407	1	18	0.946	1	26	0.9243	1	35	0.9989	1	49	0.9477	1	15	0.8983	1	23	0.9888	1	60	0.9998	1	84	0.861	1	10
miR-329-3p/362-3p	361	0.9998	0.9998	198	0.4977	0.77805	52	0.4157	0.77805	55	0.23	0.575	87	0.0041	0.03075	122	0.0031	0.03075	37	0.6562	0.894818	33	0.1355	0.508125	66	0.3663	0.77805	76	0.9381	0.9998	104	0.0077	0.0385	52	0.1997	0.575	55	0.5187	0.77805	128	0.9956	0.9998	162	0.7559	0.944875	20
miR-33-5p	546	1	1	268	0.0016	0.008	102	0.0119	0.0280714	100	0.0701	0.131437	137	0.0006	0.0045	188	0.0028	0.0102	51	0.1251	0.18765	61	0.0131	0.0280714	107	0.3645	0.455625	114	0.4792	0.552923	178	0	0	85	0.0034	0.0102	97	0.3011	0.410591	200	0.9122	0.977357	267	0.1042	0.173667	42
miR-330-3p	1031	1	1	516	0.9625	1	129	0.7938	1	144	1	1	185	0.1863	1	297	0.4975	1	66	0.736	1	94	0.8769	1	153	0.9986	1	173	0.9978	1	295	0.4374	1	107	0.987	1	118	1	1	313	1	1	451	0.9786	1	51
miR-330-3p.2	943	1	1	487	0.8138	1	126	0.9847	1	118	0.999	1	177	0.0003	0.0045	308	0.3105	1	64	0.953	1	77	0.7525	1	144	0.9882	1	166	1	1	237	0.1524	1	106	0.915	1	115	0.97	1	309	0.9984	1	444	0.9183	1	50
miR-331-3p	245	1	1	129	0.6721	1	33	0.861	1	31	0.9064	1	47	0.8754	1	60	0.0648	0.972	22	0.1462	1	29	0.884	1	33	0.9855	1	37	0.6092	1	78	0.2869	1	28	0.7017	1	31	0.9005	1	78	0.9987	1	104	0.3708	1	17
miR-335-5p	289	1	1	152	0.7307	1	38	0.7009	1	40	0.9983	1	45	0.045	0.675	93	0.8334	1	15	0.7508	1	25	0.615	1	45	0.9147	1	50	0.959	1	81	0.7862	1	26	0.9228	1	32	0.9993	1	79	0.9925	1	129	0.6535	1	17
miR-338-3p	493	1	1	240	0.9441	1	59	0.9935	1	55	0.9984	1	85	0.7505	1	130	0.9371	1	24	0.7759	1	43	0.9444	1	67	1	1	71	0.9999	1	122	0.9656	1	39	0.9895	1	51	0.9988	1	144	0.9999	1	215	0.8071	1	27
miR-339-5p	206	1	1	106	0.6432	1	28	0.5637	1	30	0.783	1	42	0.1149	1	65	0.16	1	17	0.3437	1	22	0.6794	1	31	0.6466	1	40	0.8921	1	59	0.3549	1	23	0.7619	1	25	0.8403	1	67	0.9817	1	92	0.2302	1	16
miR-34-5p/449-5p	755	1	1	383	0.5155	1	108	0.9471	1	97	0.945	1	152	0.0584	0.372	227	0.0744	0.372	58	0.2015	0.6045	80	0.4824	1	122	0.9519	1	136	0.9992	1	206	0.1723	0.6045	85	0.5974	1	101	0.9905	1	239	1	1	321	0.0343	0.372	60
miR-340-5p	1393	1	1	697	0.9996	1	156	0.9999	1	164	1	1	242	0.1094	1	404	0.9925	1	69	0.9989	1	105	0.9979	1	188	1	1	221	1	1	369	0.9938	1	116	0.9985	1	155	1	1	418	1	1	642	0.9917	1	68
miR-342-3p	319	1	1	152	0.9487	1	36	0.9403	1	38	0.9943	1	54	0.5206	1	88	0.739	1	18	0.9219	1	24	0.7633	1	47	0.9808	1	51	0.997	1	82	0.9091	1	26	0.9866	1	31	0.9941	1	93	1	1	131	0.723	1	18
miR-346	194	1	1	90	0.2703	0.379773	31	0.017	0.0825	40	0.0191	0.0825	56	0.2639	0.379773	58	0.022	0.0825	20	0.053	0.14275	26	0.1382	0.259125	37	0.2785	0.379773	43	0.5274	0.65925	63	0.0571	0.14275	27	0.0734	0.157286	34	0.831	0.958846	63	0.9986	1	80	0.001	0.015	24
miR-361-5p	298	0.9999	0.9999	152	0.9405	0.9999	34	0.9719	0.9999	33	0.9961	0.9999	49	0.4304	0.9999	84	0.6262	0.9999	18	0.8516	0.9999	24	0.9117	0.9999	40	0.9789	0.9999	47	0.961	0.9999	83	0.8255	0.9999	26	0.8899	0.9999	34	0.9798	0.9999	90	0.974	0.9999	138	0.778	0.9999	16
miR-362-5p/500b-5p	186	1	1	90	0.7325	1	24	0.8474	1	23	0.9952	1	28	0.2447	1	56	0.9138	1	8	0.919	1	13	0.9365	1	23	0.9728	1	28	0.9584	1	50	0.9081	1	14	0.9582	1	18	0.8027	1	61	0.6446	1	94	0.906	1	8
miR-365-3p	377	1	1	197	0.9575	1	43	0.9775	1	43	1	1	49	0.2646	1	110	0.9504	1	17	0.919	1	29	0.9898	1	45	0.9866	1	60	0.9983	1	97	0.9204	1	31	0.8097	1	46	0.8723	1	124	0.9967	1	171	0.9915	1	14
miR-369-3p	622	1	1	301	0.4128	1	91	0.6088	1	90	0.9308	1	125	0.0019	0.0285	204	0.2512	0.942	44	0.683	1	57	0.1925	0.942	108	0.6953	1	121	0.9951	1	173	0.1109	0.83175	73	0.561	1	84	0.6103	1	218	0.9981	1	287	0.8307	1	34
miR-371-5p	409	1	1	210	0.9969	1	40	0.9936	1	44	1	1	64	0.0006	0.009	142	0.995	1	15	0.9629	1	30	0.9942	1	48	1	1	57	1	1	93	0.9196	1	34	0.9927	1	40	0.82	1	137	0.9919	1	189	0.9882	1	16
miR-374-5p	751	1	1	362	0.4	1	110	0.3514	1	115	0.909	1	154	0.0233	0.17475	232	0.1208	0.453	56	0.7711	1	67	0.1156	0.453	133	0.6304	1	149	1	1	192	0.0188	0.17475	94	0.5763	1	101	0.9681	1	243	0.9992	1	348	0.7718	1	43
miR-375	304	1	1	146	0.9061	1	36	0.8901	1	38	0.7357	1	64	0.0105	0.1575	103	0.8189	1	16	0.7774	1	26	0.6922	1	46	0.767	1	57	0.992	1	80	0.9262	1	24	0.6782	1	39	0.8146	1	101	0.984	1	139	0.8655	1	15
miR-376-3p	258	1	1	133	0.7197	1	34	0.7356	1	35	0.6778	1	55	0.0449	0.6735	84	0.6837	1	15	0.753	1	22	0.4865	1	42	0.8899	1	45	0.8965	1	75	0.3915	1	28	0.9766	1	25	0.6499	1	89	0.9704	1	119	0.6661	1	15
miR-376c-3p	270	1	1	134	0.6354	1	37	0.7188	1	37	0.7675	1	56	0.0001	0.0015	105	0.5559	1	17	0.5357	1	26	0.9112	1	36	0.8953	1	47	0.9849	1	72	0.7212	1	25	0.0892	0.669	45	0.7891	1	90	0.9974	1	118	0.6364	1	16
miR-377-3p	639	1	1	325	0.9665	1	76	0.9687	1	79	1	1	99	0.352	1	181	0.9572	1	31	0.7551	1	57	0.9825	1	84	0.9998	1	99	0.9998	1	166	0.9446	1	54	0.9854	1	69	0.9997	1	184	1	1	276	0.9693	1	30
miR-378-3p	223	1	1	105	0.8488	1	27	0.6718	1	31	0.9948	1	35	0.4942	1	62	0.9108	1	10	0.9202	1	16	0.7256	1	33	0.9278	1	37	0.9853	1	58	0.923	1	17	0.9865	1	20	0.9959	1	62	0.9994	1	91	0.7493	1	12
miR-379-5p	124	0.9999	1	55	0.9893	1	10	0.9986	1	8	0.999	1	15	0.9941	1	23	0.9863	1	3	0.9654	1	7	0.9832	1	12	0.9974	1	14	0.9999	1	22	0.8983	1	9	0.9984	1	7	0.946	1	36	1	1	44	0.9971	1	2
miR-381-3p	833	1	1	437	0.9752	1	101	0.809	1	115	0.9891	1	160	0	0	288	0.8222	1	47	0.9238	1	69	0.7534	1	127	0.9994	1	135	0.9959	1	237	0.7012	1	81	0.994	1	90	0.7822	1	286	0.9622	1	406	0.8425	1	46
miR-382-3p	271	1	1	137	0.9927	1	26	0.8301	1	35	0.9974	1	43	0.0518	0.777	87	0.9925	1	9	0.9233	1	20	0.6231	1	42	0.8734	1	48	1	1	56	0.7343	1	25	0.8749	1	31	0.8673	1	88	0.9485	1	127	0.9816	1	10
miR-382-5p	218	0.9993	0.9993	117	0.9055	0.9993	25	0.9848	0.9993	22	0.9881	0.9993	36	0.1667	0.9993	67	0.9371	0.9993	9	0.9908	0.9993	12	0.9663	0.9993	26	0.9335	0.9993	36	0.9802	0.9993	57	0.9677	0.9993	15	0.9283	0.9993	23	0.7987	0.9993	72	0.9324	0.9993	102	0.933	0.9993	9
miR-383-5p.1	242	1	1	122	0.6475	0.9906	33	0.5906	0.9906	35	0.6604	0.9906	52	0.0622	0.933	78	0.5738	0.9906	15	0.4784	0.9906	24	0.1572	0.9906	45	0.8481	1	43	0.9771	1	65	0.3441	0.9906	27	0.5288	0.9906	33	0.7718	1	81	0.939	1	114	0.5596	0.9906	15
miR-383-5p.2	227	1	1	119	0.936	1	25	0.9142	1	27	0.9897	1	37	0.0297	0.4455	76	0.8579	1	11	0.8996	1	17	0.8177	1	32	0.9243	1	38	0.8767	1	66	0.9002	1	18	0.994	1	19	0.8381	1	74	0.9934	1	99	0.9091	1	10
miR-409-3p	316	1	1	152	0.9959	1	30	0.8457	1	41	0.9979	1	51	0.058	0.87	100	0.7284	1	18	0.987	1	20	0.6837	1	48	0.9882	1	49	0.9997	1	77	0.985	1	22	0.9655	1	33	0.9769	1	96	0.9861	1	145	0.9374	1	14
miR-409-5p	136	0.9992	0.9992	70	0.6792	0.988071	18	0.9159	0.988071	15	0.6567	0.988071	29	0.032	0.48	48	0.7733	0.988071	7	0.7771	0.988071	11	0.5179	0.988071	22	0.805	0.988071	24	0.9222	0.988071	37	0.9029	0.988071	10	0.8989	0.988071	14	0.6903	0.988071	46	0.8373	0.988071	65	0.6291	0.988071	8
miR-410-3p	604	1	1	300	0.9786	1	70	0.6263	1	87	0.9989	1	105	0.0031	0.0465	197	0.9136	1	31	0.788	1	53	0.6329	1	94	0.9496	1	107	0.999	1	162	0.9371	1	51	0.9939	1	63	0.8676	1	202	0.9942	1	282	0.8321	1	33
miR-411-3p	310	1	1	157	0.6128	1	43	0.7474	1	42	0.8868	1	61	0	0	123	0.8364	1	16	0.5206	1	30	0.3264	1	53	0.7236	1	59	0.9999	1	73	0.1781	1	37	0.4806	1	43	0.7015	1	106	0.866	1	151	0.7507	1	17
miR-411-5p.1	123	1	1	56	0.8563	1	14	0.551	1	18	0.9407	1	21	0.5401	1	34	0.9584	1	4	0.8501	1	9	0.9086	1	15	0.93	1	19	0.9509	1	32	0.8915	1	9	0.92	1	12	0.7898	1	40	0.9454	1	55	0.9853	1	3
miR-411-5p.2	150	1	1	73	0.5729	1	21	0.552	1	22	0.5817	1	33	0.5608	1	41	0.9198	1	6	0.4866	1	15	0.7886	1	21	0.8824	1	25	0.9654	1	39	0.6753	1	14	0.8845	1	16	0.8781	1	47	0.9505	1	68	0.9647	1	5
miR-412-5p	5	0.9443	1	2	1	1	0	0.5569	1	1	0.7274	1	1	0.4316	1	2	1	1	0	1	1	0	0.5878	1	1	0.6875	1	1	0.8593	1	1	1	1	0	1	1	0	0.8894	1	1	0.9753	1	1	1	1	0
miR-421	450	1	1	249	0.9308	1	54	0.6999	1	63	0.9731	1	85	0	0	163	0.6457	1	27	0.8715	1	37	0.5776	1	71	0.7885	1	85	0.8985	1	134	0.9527	1	36	0.2662	1	66	0.7972	1	152	0.3888	1	236	0.8357	1	24
miR-423-3p	17	0.8837	1	9	0.9265	1	1	0.9328	1	1	0.988	1	1	0.8914	1	3	1	1	0	0.8256	1	1	0.9451	1	1	0.9776	1	1	0.9868	1	2	0.8388	1	1	0.6961	1	2	0.9946	1	2	0.982	1	5	0.6703	1	1
miR-423-5p	232	0.9854	0.9968	133	0.0177	0.125	45	0.274	0.456667	38	0.3384	0.5076	55	0.9204	0.9968	55	0.025	0.125	23	0.0573	0.214875	30	0.1332	0.3996	44	0.2334	0.456667	52	0.6492	0.885273	73	0.2652	0.456667	27	0.2168	0.456667	36	0.9511	0.9968	71	0.9968	0.9968	100	0.0067	0.1005	25
miR-425-5p	286	1	1	149	0.3163	0.998591	44	0.7323	0.998591	39	0.8217	1	58	0.001	0.015	103	0.5508	0.998591	18	0.6556	0.998591	26	0.3891	0.998591	48	0.3484	0.998591	61	0.7034	0.998591	89	0.1502	0.998591	35	0.5238	0.998591	39	0.9915	1	83	0.8905	1	138	0.5366	0.998591	18
miR-431-5p	169	1	1	72	0.9611	1	17	0.7725	1	22	0.9601	1	29	0.3696	1	49	0.64	1	10	0.6672	1	15	0.699	1	25	0.9551	1	26	0.9939	1	40	0.7586	1	15	0.7785	1	20	0.9705	1	49	0.9984	1	68	0.5034	1	11
miR-433-3p	346	1	1	175	0.9995	1	30	0.9993	1	32	1	1	42	0.0199	0.2985	113	0.9988	1	10	0.998	1	19	0.9958	1	39	0.9994	1	48	1	1	79	0.9743	1	25	0.9973	1	31	0.9944	1	102	0.9519	1	164	1	1	6
miR-448	686	1	1	330	0.0242	0.0403333	116	0.0052	0.0156	126	0.0188	0.03525	176	0	0	246	0.0063	0.01575	60	0.0031	0.011625	88	0.1093	0.16395	122	0.6651	0.712607	135	0.5965	0.688269	220	0	0	100	0.009	0.0192857	115	0.5026	0.62825	244	0.407	0.555	358	0.0016	0.008	63
miR-450-5p	10	0.4968	0.621	7	0.7837	0.7837	1	0.4494	0.621	2	0.3961	0.621	3	0.2893	0.621	4	0.4772	0.621	1	0.6392	0.737538	1	0.0649	0.558	4	0.3357	0.621	3	0.4164	0.621	4	0.0744	0.558	3	0.7655	0.7837	1	0.2552	0.621	5	0.4161	0.621	6	0.1307	0.621	2
miR-451	29	0.9707	1	14	0.9306	1	2	0.988	1	1	0.6544	1	6	0.5714	1	8	1	1	0	0.9464	1	1	0.7103	1	4	0.9487	1	3	0.9803	1	5	1	1	0	0.7759	1	3	0.9272	1	7	0.9536	1	11	1	1	0
miR-452-5p/892-3p	342	1	1	168	0.5063	1	49	0.8924	1	43	0.922	1	66	0.0041	0.0615	117	0.8214	1	18	0.7321	1	30	0.4634	1	56	0.9726	1	56	0.9997	1	83	0.7204	1	32	0.8753	1	40	0.9812	1	104	0.9959	1	153	0.484	1	22
miR-455-3p.1	400	0.9989	0.9989	227	0.5923	0.9989	56	0.9166	0.9989	50	0.9463	0.9989	77	0.0177	0.2655	130	0.3355	0.9989	28	0.6974	0.9989	36	0.6816	0.9989	61	0.9779	0.9989	66	0.8113	0.9989	122	0.5733	0.9989	40	0.7669	0.9989	50	0.8699	0.9989	132	0.9076	0.9989	194	0.1289	0.96675	31
miR-455-3p.2	328	1	1	163	0.9076	1	39	0.6822	1	46	0.6473	1	71	0.0016	0.024	115	0.4358	1	22	0.5717	1	31	0.5035	1	53	0.747	1	62	0.9409	1	94	0.3526	1	36	0.7523	1	41	0.9827	1	99	0.8157	1	162	0.4079	1	22
miR-455-5p	258	1	1	132	0.5861	1	36	0.4709	1	39	0.8236	1	52	0.0019	0.0285	93	0.6785	1	15	0.6001	1	24	0.5581	1	41	0.9982	1	35	0.8302	1	77	0.5575	1	26	0.4705	1	36	0.4091	1	94	0.9311	1	122	0.6698	1	15
miR-483-3p.1	143	0.9923	0.9923	78	0.6753	0.9923	19	0.551	0.9923	21	0.94	0.9923	25	0.0912	0.9923	47	0.9824	0.9923	4	0.9427	0.9923	9	0.9348	0.9923	17	0.9661	0.9923	21	0.6317	0.9923	45	0.872	0.9923	11	0.7592	0.9923	17	0.3136	0.9923	54	0.9608	0.9923	64	0.9484	0.9923	5
miR-483-3p.2	173	0.8765	0.9706	104	0.9185	0.9706	19	0.8564	0.9706	21	0.9131	0.9706	32	0.127	0.9706	55	0.9706	0.9706	6	0.7057	0.9706	15	0.8127	0.9706	24	0.855	0.9706	30	0.8945	0.9706	49	0.8584	0.9706	14	0.8129	0.9706	20	0.4263	0.9706	63	0.672	0.9706	87	0.8611	0.9706	8
miR-485-5p	449	1	1	231	0.3573	1	67	0.9472	1	55	0.7229	1	96	0.9618	1	108	0.4999	1	29	0.1661	0.9305	50	0.5696	1	71	0.9605	1	77	0.8284	1	137	0.1861	0.9305	52	0.4308	1	63	0.8422	1	150	0.9999	1	185	0.1065	0.9305	35
miR-486-5p	174	0.9998	0.9998	88	0.3445	0.935125	27	0.7481	0.935125	23	0.7372	0.935125	36	0.2198	0.935125	53	0.6664	0.935125	10	0.5099	0.935125	17	0.8157	0.941192	24	0.5494	0.935125	35	0.9281	0.994393	48	0.5086	0.935125	18	0.4176	0.935125	25	0.2204	0.935125	67	0.6489	0.935125	88	0.6591	0.935125	10
miR-487-3p	16	0.8185	1	9	0.909	1	1	0.2075	1	4	0.9805	1	1	0.4595	1	5	1	1	0	1	1	0	0.4777	1	3	0.2063	1	5	0.6254	1	5	1	1	0	0.6536	1	2	0.3258	1	7	0.4495	1	9	1	1	0
miR-488-3p	439	1	1	224	0.9543	1	51	0.8991	1	56	0.9907	1	79	0.02	0.3	141	0.6044	1	27	0.5432	1	42	0.7463	1	66	0.9702	1	74	0.9997	1	111	0.4444	1	46	0.9633	1	48	0.829	1	147	0.9953	1	200	0.5666	1	27
miR-489-3p	330	1	1	154	0.9711	1	36	0.9088	1	41	0.8678	1	66	0.0516	0.774	105	0.5334	1	21	0.7365	1	29	0.8324	1	47	0.9003	1	58	1	1	75	0.5742	1	33	0.9417	1	36	0.9991	1	92	1	1	128	0.3324	1	23
miR-490-3p	236	0.9941	0.9941	133	0.1342	0.516	40	0.1937	0.516	40	0.5759	0.725875	52	0.0083	0.1245	82	0.6502	0.750231	14	0.2675	0.516	26	0.5807	0.725875	37	0.2752	0.516	52	0.5656	0.725875	76	0.4513	0.725875	25	0.1969	0.516	37	0.0296	0.222	98	0.2382	0.516	128	0.7315	0.78375	13
miR-491-5p	191	0.9876	0.9876	108	0.388	0.954833	29	0.548	0.954833	28	0.8192	0.9876	38	0.5729	0.954833	52	0.3359	0.954833	14	0.1586	0.954833	23	0.668	0.9876	29	0.7703	0.9876	35	0.8802	0.9876	55	0.3973	0.954833	21	0.5371	0.954833	26	0.5244	0.954833	68	0.9859	0.9876	84	0.5416	0.954833	12
miR-493-3p	170	0.9999	0.9999	85	0.7942	0.9999	21	0.7875	0.9999	22	0.8892	0.9999	32	0.2644	0.9999	51	0.8567	0.9999	8	0.683	0.9999	15	0.5527	0.9999	27	0.9608	0.9999	26	0.9457	0.9999	46	0.6746	0.9999	16	0.9007	0.9999	18	0.824	0.9999	55	0.9575	0.9999	77	0.74	0.9999	9
miR-493-5p	796	1	1	428	0.3401	0.637687	118	0.0416	0.208	135	0.5971	0.780692	176	0	0	280	0.0954	0.2862	60	0.1164	0.291	87	0.6233	0.780692	125	0.243	0.520714	169	0.6766	0.780692	253	0.0693	0.259875	94	0.4136	0.689333	111	0.6562	0.780692	278	0.9279	0.994179	392	0.0092	0.069	67
miR-494-3p	627	1	1	321	0.9993	1	64	0.9973	1	69	0.9989	1	110	0.0007	0.0105	208	0.9454	1	31	0.9898	1	45	0.993	1	80	0.9985	1	98	1	1	153	0.9838	1	49	1	1	57	0.7622	1	215	0.9961	1	292	0.9695	1	29
miR-495-3p	871	1	1	478	0.7171	1	119	0.9796	1	109	0.9981	1	162	0	0	297	0.7164	1	52	0.6601	1	81	0.7879	1	132	0.8921	1	163	0.9997	1	239	0.6467	1	86	0.6334	1	116	0.8223	1	297	0.9857	1	420	0.2847	1	59
miR-496.1	149	0.9991	0.9991	77	0.4751	0.898312	22	0.2076	0.6618	26	0.8255	0.983679	29	0.0085	0.1275	55	0.1531	0.6618	13	0.4791	0.898312	15	0.0321	0.24075	33	0.9181	0.983679	24	0.8834	0.983679	42	0.5631	0.9385	15	0.7351	0.983679	18	0.2206	0.6618	58	0.7626	0.983679	73	0.3404	0.851	11
miR-496.2	183	0.9951	0.9951	101	0.6204	0.988393	25	0.3048	0.79275	30	0.9116	0.988393	34	0.0029	0.0435	68	0.2849	0.79275	14	0.2319	0.79275	21	0.3973	0.851357	31	0.9225	0.988393	30	0.6737	0.988393	57	0.3171	0.79275	21	0.5246	0.983625	25	0.8043	0.988393	60	0.852	0.988393	88	0.1814	0.79275	15
miR-499a-5p	421	1	1	221	0.9313	1	50	0.7494	1	58	0.9895	1	76	0	0	161	0.9741	1	18	0.8867	1	34	0.4916	1	68	0.9416	1	73	0.9998	1	105	0.7631	1	39	0.9782	1	44	0.7977	1	142	0.8836	1	206	0.8892	1	21
miR-501-3p/502-3p	210	1	1	105	0.3761	0.512864	32	0.6205	0.775625	30	0.7196	0.830308	44	0.054	0.405167	69	0.1852	0.405167	17	0.11	0.405167	26	0.2248	0.405167	38	0.2431	0.405167	47	0.986	1	54	0.087	0.405167	28	0.274	0.411	32	0.2302	0.405167	80	0.2039	0.405167	115	0.1719	0.405167	17
miR-503-5p	312	1	1	166	0.9782	1	33	0.9451	1	37	0.9983	1	50	0.9143	1	76	0.9002	1	15	0.8189	1	26	0.9896	1	36	0.9966	1	45	0.9987	1	78	0.9682	1	23	0.9803	1	31	0.9997	1	83	0.9998	1	130	0.9297	1	14
miR-504-5p.1	249	0.9768	0.9768	145	0.0283	0.0825	47	0.0608	0.130286	46	0.4533	0.618136	57	0.1625	0.274833	76	0.0128	0.064	25	0.0095	0.064	36	0.1649	0.274833	46	0.6164	0.7705	49	0.7703	0.888808	76	0.033	0.0825	35	0.0111	0.064	47	0.3319	0.49785	92	0.9011	0.965464	119	0.0256	0.0825	24
miR-505-3p.1	288	1	1	146	0.8327	1	36	0.9146	1	35	0.9867	1	50	0.1441	1	88	0.9608	1	12	0.7409	1	25	0.6616	1	44	0.8341	1	52	0.9998	1	68	0.9441	1	22	0.9742	1	29	0.9921	1	84	1	1	116	0.9217	1	13
miR-505-3p.2	383	1	1	196	0.9344	1	45	0.9886	1	42	0.9868	1	69	0.0046	0.069	129	0.3979	1	26	0.9327	1	29	0.7096	1	58	0.9913	1	60	0.9727	1	108	0.8999	1	32	0.7112	1	49	0.9422	1	122	0.9552	1	182	0.7007	1	22
miR-532-3p	335	0.9979	0.9979	190	0.3264	0.773318	51	0.4976	0.773318	50	0.6221	0.777625	73	0.3557	0.773318	96	0.1204	0.4515	27	0.0908	0.4515	40	0.39	0.773318	56	0.721	0.831923	64	0.8605	0.921964	100	0.0673	0.4515	43	0.4282	0.773318	47	0.5643	0.773318	118	0.5671	0.773318	172	0.0124	0.186	32
miR-532-5p	246	0.9991	0.9991	135	0.6047	0.9991	34	0.953	0.9991	28	0.7982	0.9991	50	0.0017	0.0255	90	0.7957	0.9991	13	0.8757	0.9991	19	0.6362	0.9991	38	0.9071	0.9991	42	0.8416	0.9991	73	0.538	0.9991	25	0.8256	0.9991	29	0.5387	0.9991	87	0.8922	0.9991	118	0.6826	0.9991	14
miR-539-3p	446	1	1	235	0.2513	0.5385	69	0.361	0.58935	69	0.3742	0.58935	103	0	0	160	0.0247	0.1235	39	0.4684	0.638727	44	0.0593	0.222375	84	0.3929	0.58935	93	0.9917	1	122	0.0048	0.036	63	0.1438	0.4314	69	0.2429	0.5385	166	0.8272	0.954462	221	0.751	0.93875	25
miR-542-3p	352	0.9999	0.9999	195	0.878	0.9999	43	0.4603	0.9999	53	0.9472	0.9999	67	0.0055	0.0825	119	0.4722	0.9999	23	0.1886	0.9999	39	0.4261	0.9999	58	0.8236	0.9999	65	0.9444	0.9999	101	0.3175	0.9999	39	0.6495	0.9999	46	0.5652	0.9999	124	0.7627	0.9999	176	0.6324	0.9999	21
miR-543	757	1	1	383	0.3485	0.911357	112	0.6733	1	108	0.8964	1	156	0	0	276	0.1058	0.529	57	0.4253	0.911357	75	0.2042	0.76575	130	0.5638	1	152	0.9925	1	216	0.0216	0.162	94	0.7962	1	96	0.4159	0.911357	272	0.9877	1	362	0.6762	1	45
miR-544a-5p	261	1	1	131	0.9914	1	25	0.9951	1	25	0.9764	1	46	0.4635	1	73	0.9507	1	11	0.9718	1	17	0.9468	1	33	0.99	1	39	0.9998	1	60	0.9746	1	18	0.9931	1	23	0.5625	1	92	0.9977	1	113	0.9073	1	12
miR-551-3p	8	0.9961	0.9961	2	0.3251	0.61815	2	0.1013	0.61815	3	0.2582	0.61815	3	0.383	0.61815	3	0.4121	0.61815	1	0.1802	0.61815	2	0.3821	0.61815	2	0.8378	0.933	1	0.5037	0.686864	3	0.58	0.725	1	0.3014	0.61815	2	0.2938	0.61815	4	0.8708	0.933	3	0.4044	0.61815	1
miR-582-5p	637	1	1	319	0.9108	1	80	0.4395	1	96	0.7545	1	136	0	0	224	0.4296	1	42	0.548	1	61	0.4455	1	104	0.8066	1	121	0.9979	1	174	0.467	1	66	0.5553	1	86	0.4265	1	229	0.8239	1	318	0.6006	1	39
miR-615-3p	15	0.8726	1	8	0.9007	1	1	1	1	0	0.9795	1	1	0.8226	1	3	1	1	0	1	1	0	1	1	0	0.6115	1	3	0.9092	1	3	1	1	0	1	1	0	0.6654	1	5	0.9528	1	5	1	1	0
miR-652-3p	17	0.3885	0.896357	12	0.9272	0.9272	1	0.7405	0.896357	2	0.3166	0.896357	5	0.5293	0.896357	5	0.6737	0.896357	1	0.827	0.896357	1	0.2886	0.896357	4	0.6965	0.896357	3	0.698	0.896357	5	0.8366	0.896357	1	0.418	0.896357	3	0.7767	0.896357	5	0.7261	0.896357	8	0.6721	0.896357	1
miR-653-5p	619	1	1	316	0.9465	1	75	0.9594	1	77	0.9988	1	108	0.0023	0.0345	201	0.7884	1	35	0.9602	1	48	0.9533	1	85	0.9996	1	95	1	1	150	0.9615	1	51	0.9863	1	67	0.9758	1	198	0.9997	1	280	0.7714	1	35
miR-655-3p	850	1	1	415	0.9947	1	98	0.9954	1	101	1	1	140	0.0017	0.0255	273	0.9921	1	39	0.9997	1	53	0.9827	1	115	0.9999	1	132	1	1	216	0.9913	1	68	0.9993	1	87	0.9295	1	282	0.9996	1	392	1	1	28
miR-665	506	1	1	242	0.9766	1	58	0.9992	1	53	0.9998	1	84	0.9832	1	120	0.9294	1	25	0.9499	1	39	0.9919	1	63	0.9941	1	81	1	1	122	0.9789	1	39	0.9965	1	50	0.9998	1	146	1	1	199	0.6585	1	30
miR-668-3p	187	1	1	87	0.7419	1	24	0.8545	1	23	0.9529	1	33	0.8382	1	46	0.9789	1	6	0.9749	1	11	0.9746	1	21	0.9772	1	28	0.9957	1	45	0.9158	1	14	0.9971	1	14	0.9529	1	56	1	1	70	0.9542	1	7
miR-670-3p	555	1	1	268	1	1	51	0.9891	1	64	1	1	82	0.678	1	149	0.9912	1	23	0.9998	1	31	0.9996	1	63	0.9968	1	88	1	1	125	0.9993	1	35	0.9971	1	55	1	1	152	1	1	223	0.9985	1	20
miR-7-5p	566	1	1	308	0.9916	1	62	0.9794	1	68	0.9981	1	100	0.4861	1	157	0.7236	1	33	0.7209	1	51	0.9673	1	76	0.9967	1	90	0.9973	1	154	0.8513	1	51	0.988	1	60	0.996	1	172	0.9888	1	266	0.8578	1	30
miR-744-5p	48	0.9962	0.9962	22	0.5396	0.9962	7	0.7405	0.9962	6	0.9349	0.9962	7	0.9428	0.9962	9	0.1865	0.9962	5	0.3249	0.9962	6	0.5108	0.9962	8	0.7795	0.9962	8	0.7381	0.9962	14	0.5534	0.9962	5	0.4811	0.9962	7	0.7873	0.9962	15	0.983	0.9962	18	0.1849	0.9962	5
miR-758-3p	271	1	1	131	0.9495	1	30	0.9566	1	31	0.8194	1	55	0.0908	1	85	0.7477	1	15	0.8818	1	21	0.7975	1	39	0.987	1	41	0.9794	1	73	0.5726	1	27	0.8758	1	31	0.9789	1	81	0.9998	1	113	0.9563	1	11
miR-760	569	1	1	246	0.9999	1	51	0.9999	1	58	1	1	86	0.9998	1	122	0.8442	1	31	0.9857	1	41	0.9988	1	65	0.9999	1	78	0.9999	1	141	0.9503	1	47	0.9999	1	51	1	1	162	1	1	196	0.9364	1	28
miR-802	391	0.9998	0.9998	215	0.7237	0.9998	52	0.5699	0.9998	57	0.9711	0.9998	73	0.0006	0.009	136	0.7572	0.9998	22	0.7651	0.9998	34	0.5013	0.9998	63	0.8997	0.9998	70	0.954	0.9998	112	0.5964	0.9998	39	0.7078	0.9998	50	0.9401	0.9998	125	0.3558	0.9998	206	0.8627	0.9998	20
miR-873-5p.1	379	1	1	202	0.9642	1	43	0.992	1	41	0.9941	1	66	0.5938	1	103	0.8388	1	20	0.9659	1	27	0.9134	1	52	0.9435	1	65	0.9828	1	105	0.9503	1	30	0.864	1	45	0.9967	1	111	1	1	152	0.8224	1	20
miR-873-5p.2	518	1	1	270	0.755	1	69	0.9221	1	66	0.9864	1	96	0.1485	1	154	0.3815	1	35	0.641	1	48	0.9388	1	71	0.9817	1	87	0.9659	1	150	0.6893	1	50	0.9086	1	61	0.9666	1	165	1	1	217	0.7092	1	30
miR-874-3p	324	1	1	169	0.1964	0.420857	52	0.0505	0.189375	59	0.4454	0.7017	74	0.7306	0.858923	85	0.0423	0.189375	29	0.5501	0.750136	31	0.0157	0.11775	67	0.1058	0.2645	75	0.7444	0.858923	100	0.0013	0.0195	50	0.0905	0.2645	53	0.3816	0.7017	118	0.9891	1	147	0.4678	0.7017	21
miR-875-5p	116	0.9968	0.9968	61	0.2944	0.588667	19	0.3532	0.588667	19	0.2788	0.588667	29	0.0087	0.1305	44	0.3287	0.588667	9	0.5717	0.659654	11	0.3108	0.588667	21	0.4917	0.614625	24	0.8869	0.95025	32	0.4051	0.60765	13	0.2273	0.588667	19	0.3223	0.588667	44	0.4599	0.614625	61	0.3034	0.588667	9
miR-876-5p	319	0.9999	0.9999	167	0.5558	0.9999	45	0.2978	0.638143	51	0.8587	0.9999	64	0.0068	0.102	108	0.2907	0.638143	23	0.233	0.638143	35	0.1688	0.638143	58	0.6675	0.9999	62	0.9827	0.9999	87	0.0239	0.17925	44	0.6267	0.9999	42	0.9233	0.9999	102	0.9569	0.9999	150	0.2832	0.638143	23
miR-877-5p	131	0.9956	0.9997	70	0.9493	0.9997	13	0.99	0.9997	11	0.9919	0.9997	19	0.1885	0.9997	41	0.7322	0.9997	7	0.9435	0.9997	8	0.9485	0.9997	15	0.998	0.9997	15	0.9997	0.9997	26	0.7037	0.9997	12	0.7197	0.9997	16	0.9959	0.9997	33	0.8616	0.9997	62	0.5955	0.9997	8
miR-9-5p	1388	1	1	690	0.961	1	177	0.9736	1	182	0.9984	1	269	0.1977	1	397	0.8468	1	80	0.474	1	135	0.9788	1	197	0.9993	1	233	1	1	380	0.9351	1	126	0.9506	1	170	0.9994	1	438	1	1	622	0.8487	1	79
miR-96-5p/1271-5p	1193	1	1	592	0.4151	1	173	0.8998	1	162	0.9814	1	240	0.0053	0.0795	368	0.4622	1	77	0.3535	1	119	0.7203	1	185	0.9942	1	210	1	1	321	0.316	1	127	0.8586	1	151	0.9999	1	370	1	1	539	0.2493	1	81
miR-99-5p/100-5p	59	0.9553	0.9553	32	0.4666	0.7035	9	0.7941	0.850821	7	0.4586	0.7035	14	0.3505	0.7035	18	0.5159	0.7035	4	0.5044	0.7035	6	0.1393	0.6965	13	0.0378	0.567	18	0.4435	0.7035	20	0.5717	0.714625	6	0.4165	0.7035	9	0.108	0.6965	26	0.7802	0.850821	28	0.5133	0.7035	4
