# Supplementary material for: Detection of features predictive of microRNA targets by integration of network data
Source: PLoS One. 2022 Jun 9;17(6):e0269731. doi: 10.1371/journal.pone.0269731 (PMC9182691; doi:10.1371/journal.pone.0269731)
Supplement: S2 Table — Neural cell lines in grey. Values of “-”mean no significant enrichment (adjusted p-value > = 0.05). (XLSX) [file pone.0269731.s002.xlsx]

## Sheet: Supplementary Table 2
miRNA families with predicted binding sites significantly enriched in the 3’UTRs of REST target genes (adjusted p-value < 0.05) -neural cell lines in grey
miR Family	Times found	A549	ECC1	GM12878	H1-hESC	H1-neurons	HCT-116	HL-60	HeLa-S3	HepG2	K562	MCF-7	PANC-1	PFSK-1	SK-N-SH	U87
miR-10-5p	4	-	-	-	-	0.0469	0.0469	0.0060	-	-	-	0.0469	-	-	-	-
miR-101-3p.1	1	-	-	-	-	0.0000	-	-	-	-	-	-	-	-	-	-
miR-101-3p.2	1	-	-	-	-	0.0000	-	-	-	-	-	-	-	-	-	-
miR-103-3p/107	1	-	-	-	-	0.0015	-	-	-	-	-	-	-	-	-	-
miR-129-5p	1	-	-	-	-	0.0000	-	-	-	-	-	-	-	-	-	-
miR-130-3p/301-3p/454-3p	1	-	-	-	-	0.0015	-	-	-	-	-	-	-	-	-	-
miR-132-3p/212-3p	1	-	-	-	-	0.0000	-	-	-	-	-	-	-	-	-	-
miR-138-5p	3	-	-	-	-	0.0460	0.0435	-	-	-	-	-	-	-	-	0.0300
miR-139-5p	1	-	-	-	-	0.0000	-	-	-	-	-	-	-	-	-	-
miR-140-3p.2	1	-	-	-	-	0.0090	-	-	-	-	-	-	-	-	-	-
miR-141-3p/200a-3p	1	-	-	-	-	0.0045	-	-	-	-	-	-	-	-	-	-
miR-142-3p.1	1	-	-	-	-	0.0345	-	-	-	-	-	-	-	-	-	-
miR-144-3p	1	-	-	-	-	0.0000	-	-	-	-	-	-	-	-	-	-
miR-148-3p/152-3p	1	-	-	-	-	0.0240	-	-	-	-	-	-	-	-	-	-
miR-153-3p	10	-	0.0081	0.0000	0.0018	0.0000	0.0000	0.0093	0.0054	-	-	0.0000	0.0000	-	-	0.0093
miR-154-3p/487-3p	1	-	-	-	-	0.0030	-	-	-	-	-	-	-	-	-	-
miR-18-5p	1	-	-	-	-	0.0225	-	-	-	-	-	-	-	-	-	-
miR-181-5p	1	-	-	-	-	0.0000	-	-	-	-	-	-	-	-	-	-
miR-182-5p	1	-	-	-	-	0.0015	-	-	-	-	-	-	-	-	-	-
miR-183-5p.1	1	-	-	-	-	0.0060	-	-	-	-	-	-	-	-	-	-
miR-185-5p	3	-	-	-	-	-	0.0090	-	0.0100	-	-	0.0100	-	-	-	-
miR-188-5p	1	-	-	-	-	0.0000	-	-	-	-	-	-	-	-	-	-
miR-190-5p	9	-	0.0473	0.0274	-	0.0000	0.0095	0.0473	0.0473	-	-	0.0372	0.0473	-	-	0.0095
miR-193a-5p	2	-	-	-	-	-	0.0135	-	-	-	-	0.0150	-	-	-	-
miR-194-5p	1	-	-	-	-	0.0000	-	-	-	-	-	-	-	-	-	-
miR-199-3p	1	-	-	-	-	0.0105	-	-	-	-	-	-	-	-	-	-
miR-200bc-3p/429	1	-	-	-	-	0.0000	-	-	-	-	-	-	-	-	-	-
miR-203a-3p.2	1	-	-	-	-	0.0180	-	-	-	-	-	-	-	-	-	-
miR-204-5p/211-5p	1	-	-	-	-	0.0060	-	-	-	-	-	-	-	-	-	-
miR-208-3p	1	-	-	-	-	0.0000	-	-	-	-	-	-	-	-	-	-
miR-217	1	-	-	-	-	0.0000	-	-	-	-	-	-	-	-	-	-
miR-218-5p	9	-	0.0382	0.0199	0.0129	0.0000	0.0005	0.0024	0.0095	-	-	0.0000	-	-	-	0.0024
miR-221-3p/222-3p	1	-	-	-	-	0.0000	-	-	-	-	-	-	-	-	-	-
miR-25-3p/32-5p/92-3p/363-3p/367-3p	1	-	-	-	-	0.0000	-	-	-	-	-	-	-	-	-	-
miR-26-5p	1	-	-	-	-	0.0030	-	-	-	-	-	-	-	-	-	-
miR-27-3p	1	-	-	-	-	0.0060	-	-	-	-	-	-	-	-	-	-
miR-296-5p	4	-	0.0285	-	-	-	-	0.0285	-	-	-	-	0.0371	-	-	0.0285
miR-30-5p	1	-	-	-	-	0.0015	-	-	-	-	-	-	-	-	-	-
miR-323-3p	1	-	-	-	-	0.0000	-	-	-	-	-	-	-	-	-	-
miR-329-3p/362-3p	3	-	-	-	-	0.0308	0.0308	-	-	-	-	0.0385	-	-	-	-
miR-33-5p	7	-	0.0080	0.0281	-	0.0045	0.0102	-	0.0281	-	-	0.0000	0.0102	-	-	-
miR-330-3p.2	1	-	-	-	-	0.0045	-	-	-	-	-	-	-	-	-	-
miR-346	1	-	-	-	-	-	-	-	-	-	-	-	-	-	-	0.0150
miR-369-3p	1	-	-	-	-	0.0285	-	-	-	-	-	-	-	-	-	-
miR-371-5p	1	-	-	-	-	0.0090	-	-	-	-	-	-	-	-	-	-
miR-376c-3p	1	-	-	-	-	0.0015	-	-	-	-	-	-	-	-	-	-
miR-381-3p	1	-	-	-	-	0.0000	-	-	-	-	-	-	-	-	-	-
miR-410-3p	1	-	-	-	-	0.0465	-	-	-	-	-	-	-	-	-	-
miR-411-3p	1	-	-	-	-	0.0000	-	-	-	-	-	-	-	-	-	-
miR-421	1	-	-	-	-	0.0000	-	-	-	-	-	-	-	-	-	-
miR-425-5p	1	-	-	-	-	0.0150	-	-	-	-	-	-	-	-	-	-
miR-448	9	-	0.0403	0.0156	0.0353	0.0000	0.0158	0.0116	-	-	-	0.0000	0.0193	-	-	0.0080
miR-455-3p.2	1	-	-	-	-	0.0240	-	-	-	-	-	-	-	-	-	-
miR-455-5p	1	-	-	-	-	0.0285	-	-	-	-	-	-	-	-	-	-
miR-493-5p	1	-	-	-	-	0.0000	-	-	-	-	-	-	-	-	-	-
miR-494-3p	1	-	-	-	-	0.0105	-	-	-	-	-	-	-	-	-	-
miR-495-3p	1	-	-	-	-	0.0000	-	-	-	-	-	-	-	-	-	-
miR-496.2	1	-	-	-	-	0.0435	-	-	-	-	-	-	-	-	-	-
miR-499a-5p	1	-	-	-	-	0.0000	-	-	-	-	-	-	-	-	-	-
miR-532-5p	1	-	-	-	-	0.0255	-	-	-	-	-	-	-	-	-	-
miR-539-3p	2	-	-	-	-	0.0000	-	-	-	-	-	0.0360	-	-	-	-
miR-543	1	-	-	-	-	0.0000	-	-	-	-	-	-	-	-	-	-
miR-582-5p	1	-	-	-	-	0.0000	-	-	-	-	-	-	-	-	-	-
miR-653-5p	1	-	-	-	-	0.0345	-	-	-	-	-	-	-	-	-	-
miR-655-3p	1	-	-	-	-	0.0255	-	-	-	-	-	-	-	-	-	-
miR-802	1	-	-	-	-	0.0090	-	-	-	-	-	-	-	-	-	-
miR-874-3p	1	-	-	-	-	-	-	-	-	-	-	0.0195	-	-	-	-
