# Supplementary material for: Detection of features predictive of microRNA targets by integration of network data
Source: PLoS One. 2022 Jun 9;17(6):e0269731. doi: 10.1371/journal.pone.0269731 (PMC9182691; doi:10.1371/journal.pone.0269731)
Supplement: S3 Table — (XLSX) [file pone.0269731.s003.xlsx]

## Sheet: Supplementary Table 3 
Subset of TargetScanHuman predictions filtered for over-represented miRNA families and REST targets.
miR Family	Gene Symbol
miR-495-3p	AAK1
miR-495-3p	ACTR10
miR-495-3p	ACTR3
miR-495-3p	ACVR1B
miR-495-3p	AEBP2
miR-495-3p	AJAP1
miR-495-3p	AMOTL2
miR-495-3p	ANKRD13C
miR-495-3p	AP1G1
miR-495-3p	APC
miR-495-3p	ARIH1
miR-495-3p	ASB7
miR-495-3p	ASXL3
miR-495-3p	ATP6V1C1
miR-495-3p	ATP8A1
miR-495-3p	ATRN
miR-495-3p	BAZ2B
miR-495-3p	BCL2L1
miR-495-3p	BCLAF1
miR-495-3p	BDNF
miR-495-3p	BMI1
miR-495-3p	BRD4
miR-495-3p	BTF3L4
miR-495-3p	BTG1
miR-495-3p	CADM1
miR-495-3p	CAND1
miR-495-3p	CAST
miR-495-3p	CBX4
miR-495-3p	CBX5
miR-495-3p	CCAR1
miR-495-3p	CCDC149
miR-495-3p	CCDC88A
miR-495-3p	CCDC92
miR-495-3p	CCNT2
miR-495-3p	CD164
miR-495-3p	CDC37L1
miR-495-3p	CDH2
miR-495-3p	CELF2
miR-495-3p	CELSR3
miR-495-3p	CEP57
miR-495-3p	CISD2
miR-495-3p	CLMN
miR-495-3p	CLSTN2
miR-495-3p	CNBP
miR-495-3p	CNOT2
miR-495-3p	CNR1
miR-495-3p	COQ7
miR-495-3p	CPNE4
miR-495-3p	CPSF6
miR-495-3p	CREBZF
miR-495-3p	CRLS1
miR-495-3p	CSNK1A1
miR-495-3p	CTBP2
miR-495-3p	CTNND2
miR-495-3p	CYB5R4
miR-495-3p	CYTH1
miR-495-3p	DAB1
miR-495-3p	DDHD2
miR-495-3p	DDIT4
miR-495-3p	DDX3X
miR-495-3p	DEDD
miR-495-3p	DIDO1
miR-495-3p	DMD
miR-495-3p	DNAJC14
miR-495-3p	DNMT3A
miR-495-3p	DPF1
miR-495-3p	DPP10
miR-495-3p	DSTN
miR-495-3p	DUSP1
miR-495-3p	DYRK1A
miR-495-3p	DYRK2
miR-495-3p	EIF4E3
miR-495-3p	ENAH
miR-495-3p	EPHB2
miR-495-3p	ERBB4
miR-495-3p	ESCO1
miR-495-3p	FADS1
miR-495-3p	FBXO11
miR-495-3p	FBXO28
miR-495-3p	FBXO42
miR-495-3p	FBXO46
miR-495-3p	FEM1C
miR-495-3p	FGD6
miR-495-3p	FKBP5
miR-495-3p	FNBP1
miR-495-3p	FOSL2
miR-495-3p	FOXG1
miR-495-3p	FTO
miR-495-3p	FUBP1
miR-495-3p	GAD2
miR-495-3p	GAN
miR-495-3p	GDF11
miR-495-3p	GFI1
miR-495-3p	GLCCI1
miR-495-3p	GPR158
miR-495-3p	GPR3
miR-495-3p	GRIN2B
miR-495-3p	GRSF1
miR-495-3p	GTF2B
miR-495-3p	GZF1
miR-495-3p	HCFC2
miR-495-3p	HIF1A
miR-495-3p	HMGCR
miR-495-3p	HMGCS1
miR-495-3p	HNRNPH1
miR-495-3p	HNRNPU
miR-495-3p	HP1BP3
miR-495-3p	HSPA13
miR-495-3p	HSPA4
miR-495-3p	HSPA4L
miR-495-3p	IGF2BP1
miR-495-3p	ILF3
miR-495-3p	INTS9
miR-495-3p	IPCEF1
miR-495-3p	IREB2
miR-495-3p	IRF2BP2
miR-495-3p	IRF2BPL
miR-495-3p	ITM2B
miR-495-3p	ITPRIP
miR-495-3p	KANSL1
miR-495-3p	KCMF1
miR-495-3p	KCNN3
miR-495-3p	KCTD16
miR-495-3p	KDM5B
miR-495-3p	KLF10
miR-495-3p	KLF7
miR-495-3p	KLHL11
miR-495-3p	KMT2D
miR-495-3p	KPNA2
miR-495-3p	LHFPL2
miR-495-3p	LUC7L3
miR-495-3p	MACROD2
miR-495-3p	MAML2
miR-495-3p	MAML3
miR-495-3p	MANSC1
miR-495-3p	MAPK10
miR-495-3p	MAPK6
miR-495-3p	MAPRE2
miR-495-3p	MARCKS
miR-495-3p	MBLAC2
miR-495-3p	MBNL2
miR-495-3p	METAP2
miR-495-3p	MFHAS1
miR-495-3p	MGAT5
miR-495-3p	MIA3
miR-495-3p	MIDN
miR-495-3p	MMGT1
miR-495-3p	MORF4L1
miR-495-3p	MTF2
miR-495-3p	MVB12B
miR-495-3p	MYT1
miR-495-3p	NAALADL2
miR-495-3p	NAP1L1
miR-495-3p	NCOA3
miR-495-3p	NEGR1
miR-495-3p	NETO2
miR-495-3p	NFAT5
miR-495-3p	NFYB
miR-495-3p	NMNAT3
miR-495-3p	NPAS3
miR-495-3p	NRXN3
miR-495-3p	NSUN3
miR-495-3p	NUFIP2
miR-495-3p	PAFAH1B2
miR-495-3p	PAK3
miR-495-3p	PCDH1
miR-495-3p	PCDH10
miR-495-3p	PDCD10
miR-495-3p	PDE3A
miR-495-3p	PDE7A
miR-495-3p	PDLIM5
miR-495-3p	PEX13
miR-495-3p	PGK1
miR-495-3p	PHF21A
miR-495-3p	PLAGL2
miR-495-3p	PLEKHH3
miR-495-3p	PLXNA2
miR-495-3p	PLXNA4
miR-495-3p	PNRC1
miR-495-3p	POLDIP3
miR-495-3p	POU2F1
miR-495-3p	POU3F2
miR-495-3p	PPP1CB
miR-495-3p	PPP1R9A
miR-495-3p	PPP2R2C
miR-495-3p	PRICKLE1
miR-495-3p	PRICKLE2
miR-495-3p	PRKAR1A
miR-495-3p	PRRC2A
miR-495-3p	PSMC6
miR-495-3p	PSMD2
miR-495-3p	PTEN
miR-495-3p	PTP4A1
miR-495-3p	PTPRG
miR-495-3p	PTPRJ
miR-495-3p	QSOX1
miR-495-3p	RAB10
miR-495-3p	RAB2A
miR-495-3p	RALBP1
miR-495-3p	RAPGEF6
miR-495-3p	RASA1
miR-495-3p	RASAL2
miR-495-3p	RBFOX2
miR-495-3p	RBM12
miR-495-3p	RBM28
miR-495-3p	RBM8A
miR-495-3p	RBX1
miR-495-3p	RCOR1
miR-495-3p	RGS17
miR-495-3p	RIMKLB
miR-495-3p	RNF150
miR-495-3p	ROBO1
miR-495-3p	ROCK1
miR-495-3p	ROCK2
miR-495-3p	RORB
miR-495-3p	RPRD1A
miR-495-3p	RRAGD
miR-495-3p	SAMD4A
miR-495-3p	SCD
miR-495-3p	SDC2
miR-495-3p	SDK1
miR-495-3p	SENP6
miR-495-3p	SGCE
miR-495-3p	SHANK2
miR-495-3p	SHISA9
miR-495-3p	SLAIN2
miR-495-3p	SLC25A26
miR-495-3p	SLC37A1
miR-495-3p	SLC7A14
miR-495-3p	SLC8A1
miR-495-3p	SLIT1
miR-495-3p	SMAD9
miR-495-3p	SMNDC1
miR-495-3p	SMURF1
miR-495-3p	SNAP25
miR-495-3p	SNRPB
miR-495-3p	SOX5
miR-495-3p	SP3
miR-495-3p	SRSF5
miR-495-3p	SSR1
miR-495-3p	ST18
miR-495-3p	STAG2
miR-495-3p	STOX2
miR-495-3p	SYT11
miR-495-3p	TENM2
miR-495-3p	THOC1
miR-495-3p	THRB
miR-495-3p	THSD7A
miR-495-3p	TMED2
miR-495-3p	TMEM183A
miR-495-3p	TMEM65
miR-495-3p	TNIK
miR-495-3p	TNRC18
miR-495-3p	TRERF1
miR-495-3p	TRIM13
miR-495-3p	TSC22D2
miR-495-3p	TTC21B
miR-495-3p	TTPAL
miR-495-3p	TUBB
miR-495-3p	U2SURP
miR-495-3p	UBAP1
miR-495-3p	UBE2Q1
miR-495-3p	UBE2W
miR-495-3p	UBN1
miR-495-3p	UBN2
miR-495-3p	UHMK1
miR-495-3p	UHRF1BP1L
miR-495-3p	USP38
miR-495-3p	VAT1L
miR-495-3p	VCL
miR-495-3p	WNK1
miR-495-3p	XKR4
miR-495-3p	XPR1
miR-495-3p	YME1L1
miR-495-3p	YTHDC1
miR-495-3p	YTHDC2
miR-495-3p	ZBTB10
miR-495-3p	ZBTB18
miR-495-3p	ZBTB20
miR-495-3p	ZBTB21
miR-495-3p	ZBTB37
miR-495-3p	ZC3H15
miR-495-3p	ZCCHC14
miR-495-3p	ZCCHC8
miR-495-3p	ZFAND5
miR-495-3p	ZFHX4
miR-495-3p	ZNF148
miR-495-3p	ZNF207
miR-495-3p	ZNF281
miR-495-3p	ZNF292
miR-495-3p	ZNF503
miR-495-3p	ZNF532
miR-495-3p	ZNF609
miR-495-3p	ZNF638
miR-495-3p	ZNF703
miR-495-3p	ZNF827
miR-495-3p	ZSWIM6
miR-200bc-3p/429	AAK1
miR-200bc-3p/429	ABAT
miR-200bc-3p/429	ABI2
miR-200bc-3p/429	ACTR3
miR-200bc-3p/429	ADD3
miR-200bc-3p/429	AEBP2
miR-200bc-3p/429	AFF4
miR-200bc-3p/429	AHNAK
miR-200bc-3p/429	AMOTL2
miR-200bc-3p/429	ANK3
miR-200bc-3p/429	ANKH
miR-200bc-3p/429	AP5M1
miR-200bc-3p/429	APLP2
miR-200bc-3p/429	ARGLU1
miR-200bc-3p/429	ARID4A
miR-200bc-3p/429	ARID4B
miR-200bc-3p/429	ARIH1
miR-200bc-3p/429	ARIH2
miR-200bc-3p/429	ARL6IP6
miR-200bc-3p/429	ARRDC3
miR-200bc-3p/429	ASF1A
miR-200bc-3p/429	ASXL3
miR-200bc-3p/429	ATAD2B
miR-200bc-3p/429	ATF7IP
miR-200bc-3p/429	ATL2
miR-200bc-3p/429	ATP2A2
miR-200bc-3p/429	ATXN1
miR-200bc-3p/429	AUTS2
miR-200bc-3p/429	AVL9
miR-200bc-3p/429	BACH2
miR-200bc-3p/429	BAG5
miR-200bc-3p/429	BAG6
miR-200bc-3p/429	BASP1
miR-200bc-3p/429	BAZ2B
miR-200bc-3p/429	BCL11B
miR-200bc-3p/429	BCL9
miR-200bc-3p/429	BMI1
miR-200bc-3p/429	BNC2
miR-200bc-3p/429	BRWD1
miR-200bc-3p/429	BTF3L4
miR-200bc-3p/429	CACHD1
miR-200bc-3p/429	CACNA1C
miR-200bc-3p/429	CADM1
miR-200bc-3p/429	CAMK2D
miR-200bc-3p/429	CAMSAP2
miR-200bc-3p/429	CAND1
miR-200bc-3p/429	CASK
miR-200bc-3p/429	CBX4
miR-200bc-3p/429	CBX5
miR-200bc-3p/429	CCNJ
miR-200bc-3p/429	CCNT2
miR-200bc-3p/429	CCSER1
miR-200bc-3p/429	CDC42EP3
miR-200bc-3p/429	CDH11
miR-200bc-3p/429	CDK12
miR-200bc-3p/429	CDK13
miR-200bc-3p/429	CDK17
miR-200bc-3p/429	CDKN1B
miR-200bc-3p/429	CDR2L
miR-200bc-3p/429	CELF2
miR-200bc-3p/429	CEP350
miR-200bc-3p/429	CEP97
miR-200bc-3p/429	CHD2
miR-200bc-3p/429	CHN2
miR-200bc-3p/429	CITED2
miR-200bc-3p/429	CLIP1
miR-200bc-3p/429	CNN3
miR-200bc-3p/429	CNNM2
miR-200bc-3p/429	CNOT6
miR-200bc-3p/429	CNOT7
miR-200bc-3p/429	CNTN4
miR-200bc-3p/429	COPS2
miR-200bc-3p/429	CORO1C
miR-200bc-3p/429	CREB1
miR-200bc-3p/429	CREB5
miR-200bc-3p/429	CRKL
miR-200bc-3p/429	CSMD3
miR-200bc-3p/429	CSNK1G3
miR-200bc-3p/429	CSRNP3
miR-200bc-3p/429	CTBP2
miR-200bc-3p/429	CTNND2
miR-200bc-3p/429	CUL4A
miR-200bc-3p/429	CUL5
miR-200bc-3p/429	CYTH1
miR-200bc-3p/429	DCDC2
miR-200bc-3p/429	DCUN1D3
miR-200bc-3p/429	DDIT4
miR-200bc-3p/429	DDX3X
miR-200bc-3p/429	DENND5B
miR-200bc-3p/429	DHX36
miR-200bc-3p/429	DHX9
miR-200bc-3p/429	DIRAS2
miR-200bc-3p/429	DLC1
miR-200bc-3p/429	DMD
miR-200bc-3p/429	DNAJB5
miR-200bc-3p/429	DNAJC18
miR-200bc-3p/429	DNAJC3
miR-200bc-3p/429	DNMT3A
miR-200bc-3p/429	DOCK4
miR-200bc-3p/429	DOT1L
miR-200bc-3p/429	DR1
miR-200bc-3p/429	DUSP1
miR-200bc-3p/429	DYRK2
miR-200bc-3p/429	EED
miR-200bc-3p/429	EFNB2
miR-200bc-3p/429	EGLN1
miR-200bc-3p/429	EIF3J
miR-200bc-3p/429	EIF4E3
miR-200bc-3p/429	ELAVL2
miR-200bc-3p/429	ELAVL4
miR-200bc-3p/429	ELF2
miR-200bc-3p/429	EP300
miR-200bc-3p/429	EPS8
miR-200bc-3p/429	ERBB4
miR-200bc-3p/429	ERC1
miR-200bc-3p/429	ERGIC2
miR-200bc-3p/429	ERRFI1
miR-200bc-3p/429	ESRRG
miR-200bc-3p/429	ETF1
miR-200bc-3p/429	EXOC6B
miR-200bc-3p/429	FAM107B
miR-200bc-3p/429	FAM168B
miR-200bc-3p/429	FAT3
miR-200bc-3p/429	FBXL16
miR-200bc-3p/429	FBXL17
miR-200bc-3p/429	FBXO22
miR-200bc-3p/429	FBXW11
miR-200bc-3p/429	FBXW2
miR-200bc-3p/429	FNBP4
miR-200bc-3p/429	FNDC3B
miR-200bc-3p/429	FOSL2
miR-200bc-3p/429	FOXG1
miR-200bc-3p/429	FOXP1
miR-200bc-3p/429	FRMD6
miR-200bc-3p/429	FSCN1
miR-200bc-3p/429	FUBP1
miR-200bc-3p/429	FYN
miR-200bc-3p/429	GAD2
miR-200bc-3p/429	GALNT2
miR-200bc-3p/429	GAN
miR-200bc-3p/429	GDI2
miR-200bc-3p/429	GFI1
miR-200bc-3p/429	GIT2
miR-200bc-3p/429	GLCCI1
miR-200bc-3p/429	GLG1
miR-200bc-3p/429	GOLGA1
miR-200bc-3p/429	GPC6
miR-200bc-3p/429	GPM6A
miR-200bc-3p/429	GPR107
miR-200bc-3p/429	GPR158
miR-200bc-3p/429	GREB1L
miR-200bc-3p/429	GRID2
miR-200bc-3p/429	GRIP1
miR-200bc-3p/429	HCFC2
miR-200bc-3p/429	HDAC4
miR-200bc-3p/429	HECW2
miR-200bc-3p/429	HIPK3
miR-200bc-3p/429	HNRNPD
miR-200bc-3p/429	HNRNPH1
miR-200bc-3p/429	HNRNPK
miR-200bc-3p/429	HNRNPU
miR-200bc-3p/429	HS2ST1
miR-200bc-3p/429	HSPA13
miR-200bc-3p/429	HSPA9
miR-200bc-3p/429	INTS8
miR-200bc-3p/429	ITM2B
miR-200bc-3p/429	ITSN1
miR-200bc-3p/429	JAKMIP2
miR-200bc-3p/429	JAZF1
miR-200bc-3p/429	JUN
miR-200bc-3p/429	KCMF1
miR-200bc-3p/429	KCND2
miR-200bc-3p/429	KCTD16
miR-200bc-3p/429	KHDRBS1
miR-200bc-3p/429	KLF10
miR-200bc-3p/429	KLF12
miR-200bc-3p/429	KLF4
miR-200bc-3p/429	KLF6
miR-200bc-3p/429	KLHL3
miR-200bc-3p/429	KMT2E
miR-200bc-3p/429	KRAS
miR-200bc-3p/429	LCA5
miR-200bc-3p/429	LCOR
miR-200bc-3p/429	LEMD3
miR-200bc-3p/429	LMAN1
miR-200bc-3p/429	LMO4
miR-200bc-3p/429	LMO7
miR-200bc-3p/429	LRP1B
miR-200bc-3p/429	LRP4
miR-200bc-3p/429	MAP1B
miR-200bc-3p/429	MAP2
miR-200bc-3p/429	MAP3K1
miR-200bc-3p/429	MAP4K3
miR-200bc-3p/429	MAPK1IP1L
miR-200bc-3p/429	MAPRE1
miR-200bc-3p/429	MARCKS
miR-200bc-3p/429	MATR3
miR-200bc-3p/429	MBD5
miR-200bc-3p/429	MBLAC2
miR-200bc-3p/429	MCC
miR-200bc-3p/429	MED1
miR-200bc-3p/429	MEF2D
miR-200bc-3p/429	MEX3B
miR-200bc-3p/429	MFHAS1
miR-200bc-3p/429	MIB1
miR-200bc-3p/429	MLLT3
miR-200bc-3p/429	MMP16
miR-200bc-3p/429	MOB4
miR-200bc-3p/429	MSL2
miR-200bc-3p/429	MTF2
miR-200bc-3p/429	MYCN
miR-200bc-3p/429	MYT1
miR-200bc-3p/429	N4BP2
miR-200bc-3p/429	NCAM1
miR-200bc-3p/429	NCOA3
miR-200bc-3p/429	NCOA7
miR-200bc-3p/429	NCOR2
miR-200bc-3p/429	NEDD4L
miR-200bc-3p/429	NEGR1
miR-200bc-3p/429	NEO1
miR-200bc-3p/429	NFASC
miR-200bc-3p/429	NIPBL
miR-200bc-3p/429	NOVA1
miR-200bc-3p/429	NRG1
miR-200bc-3p/429	NRIP1
miR-200bc-3p/429	NRP2
miR-200bc-3p/429	NUDT3
miR-200bc-3p/429	NUFIP2
miR-200bc-3p/429	OXR1
miR-200bc-3p/429	PAIP2
miR-200bc-3p/429	PAK3
miR-200bc-3p/429	PAK6
miR-200bc-3p/429	PAM
miR-200bc-3p/429	PAPOLG
miR-200bc-3p/429	PARD6B
miR-200bc-3p/429	PBX3
miR-200bc-3p/429	PCNP
miR-200bc-3p/429	PCSK2
miR-200bc-3p/429	PDE7B
miR-200bc-3p/429	PDIK1L
miR-200bc-3p/429	PFN2
miR-200bc-3p/429	PHB2
miR-200bc-3p/429	PHF12
miR-200bc-3p/429	PHF21A
miR-200bc-3p/429	PHTF2
miR-200bc-3p/429	PIK3CA
miR-200bc-3p/429	PIK3CB
miR-200bc-3p/429	PKIA
miR-200bc-3p/429	PLEKHA6
miR-200bc-3p/429	PLK2
miR-200bc-3p/429	PLXNA2
miR-200bc-3p/429	PLXNA4
miR-200bc-3p/429	PPFIBP1
miR-200bc-3p/429	PPP1CB
miR-200bc-3p/429	PPP1R10
miR-200bc-3p/429	PPP1R9A
miR-200bc-3p/429	PPP2R2C
miR-200bc-3p/429	PPP2R5C
miR-200bc-3p/429	PRDM16
miR-200bc-3p/429	PRKACB
miR-200bc-3p/429	PRKAR1A
miR-200bc-3p/429	PRKG1
miR-200bc-3p/429	PRMT7
miR-200bc-3p/429	PSAT1
miR-200bc-3p/429	PSIP1
miR-200bc-3p/429	PTCH1
miR-200bc-3p/429	PTEN
miR-200bc-3p/429	PTP4A1
miR-200bc-3p/429	PTPN12
miR-200bc-3p/429	QKI
miR-200bc-3p/429	RAB18
miR-200bc-3p/429	RAB21
miR-200bc-3p/429	RAB37
miR-200bc-3p/429	RAB8B
miR-200bc-3p/429	RABEP1
miR-200bc-3p/429	RANBP10
miR-200bc-3p/429	RBFOX1
miR-200bc-3p/429	RBFOX2
miR-200bc-3p/429	RBFOX3
miR-200bc-3p/429	REEP1
miR-200bc-3p/429	RELN
miR-200bc-3p/429	RGL1
miR-200bc-3p/429	RIMKLB
miR-200bc-3p/429	RIMS2
miR-200bc-3p/429	RLF
miR-200bc-3p/429	RLIM
miR-200bc-3p/429	RND3
miR-200bc-3p/429	RNF11
miR-200bc-3p/429	RNF24
miR-200bc-3p/429	RNF38
miR-200bc-3p/429	ROBO2
miR-200bc-3p/429	ROCK2
miR-200bc-3p/429	RPE
miR-200bc-3p/429	RPRD1A
miR-200bc-3p/429	RPS6KA2
miR-200bc-3p/429	RSPRY1
miR-200bc-3p/429	RSRC2
miR-200bc-3p/429	RUNX1T1
miR-200bc-3p/429	RUSC2
miR-200bc-3p/429	SCAMP1
miR-200bc-3p/429	SCD
miR-200bc-3p/429	SCHIP1
miR-200bc-3p/429	SCN3B
miR-200bc-3p/429	SCOC
miR-200bc-3p/429	SCRT2
miR-200bc-3p/429	SDC2
miR-200bc-3p/429	SDK2
miR-200bc-3p/429	SECISBP2L
miR-200bc-3p/429	SEPHS1
miR-200bc-3p/429	SERINC1
miR-200bc-3p/429	SERPINI1
miR-200bc-3p/429	SESN1
miR-200bc-3p/429	SETD7
miR-200bc-3p/429	SGCE
miR-200bc-3p/429	SGIP1
miR-200bc-3p/429	SHROOM4
miR-200bc-3p/429	SLC16A2
miR-200bc-3p/429	SLC1A2
miR-200bc-3p/429	SLC31A1
miR-200bc-3p/429	SLC38A2
miR-200bc-3p/429	SLC4A4
miR-200bc-3p/429	SLC4A7
miR-200bc-3p/429	SLITRK1
miR-200bc-3p/429	SMAD9
miR-200bc-3p/429	SMURF1
miR-200bc-3p/429	SNAP25
miR-200bc-3p/429	SOX5
miR-200bc-3p/429	SPAG9
miR-200bc-3p/429	SRF
miR-200bc-3p/429	SRP72
miR-200bc-3p/429	SRRM4
miR-200bc-3p/429	ST3GAL2
miR-200bc-3p/429	STARD13
miR-200bc-3p/429	STRN3
miR-200bc-3p/429	STXBP6
miR-200bc-3p/429	SUGT1
miR-200bc-3p/429	SULF1
miR-200bc-3p/429	SYNCRIP
miR-200bc-3p/429	SYNJ1
miR-200bc-3p/429	SYNJ2BP
miR-200bc-3p/429	SYT1
miR-200bc-3p/429	TAF12
miR-200bc-3p/429	TAF1D
miR-200bc-3p/429	TAF4
miR-200bc-3p/429	TAOK1
miR-200bc-3p/429	THAP1
miR-200bc-3p/429	THRB
miR-200bc-3p/429	THSD7A
miR-200bc-3p/429	TMCC1
miR-200bc-3p/429	TMEFF2
miR-200bc-3p/429	TMX4
miR-200bc-3p/429	TOB1
miR-200bc-3p/429	TOR1AIP1
miR-200bc-3p/429	TRAPPC8
miR-200bc-3p/429	TRIM2
miR-200bc-3p/429	TRIM33
miR-200bc-3p/429	TRIM44
miR-200bc-3p/429	TRIM71
miR-200bc-3p/429	TRIO
miR-200bc-3p/429	TRPM3
miR-200bc-3p/429	TSC22D1
miR-200bc-3p/429	TSC22D2
miR-200bc-3p/429	TTC33
miR-200bc-3p/429	TUBB
miR-200bc-3p/429	TUBB3
miR-200bc-3p/429	UBE2B
miR-200bc-3p/429	UBE2J1
miR-200bc-3p/429	UBE2R2
miR-200bc-3p/429	UBE2V1
miR-200bc-3p/429	UBE2W
miR-200bc-3p/429	UBN2
miR-200bc-3p/429	UBQLN1
miR-200bc-3p/429	UBXN7
miR-200bc-3p/429	UHRF1BP1
miR-200bc-3p/429	USP47
miR-200bc-3p/429	USP6NL
miR-200bc-3p/429	VASH1
miR-200bc-3p/429	VASH2
miR-200bc-3p/429	VAT1L
miR-200bc-3p/429	WASF1
miR-200bc-3p/429	WDFY2
miR-200bc-3p/429	WDFY3
miR-200bc-3p/429	WDR82
miR-200bc-3p/429	XKR4
miR-200bc-3p/429	XKR6
miR-200bc-3p/429	YME1L1
miR-200bc-3p/429	YWHAG
miR-200bc-3p/429	ZBTB20
miR-200bc-3p/429	ZBTB5
miR-200bc-3p/429	ZBTB7C
miR-200bc-3p/429	ZC3H12C
miR-200bc-3p/429	ZC3H15
miR-200bc-3p/429	ZC3H4
miR-200bc-3p/429	ZC3H6
miR-200bc-3p/429	ZCCHC14
miR-200bc-3p/429	ZDHHC17
miR-200bc-3p/429	ZEB1
miR-200bc-3p/429	ZFAND5
miR-200bc-3p/429	ZFHX4
miR-200bc-3p/429	ZNF148
miR-200bc-3p/429	ZNF281
miR-200bc-3p/429	ZNF292
miR-200bc-3p/429	ZNF395
miR-200bc-3p/429	ZNF532
miR-200bc-3p/429	ZNF652
miR-27-3p	AAK1
miR-27-3p	ABAT
miR-27-3p	ABCA12
miR-27-3p	ABHD10
miR-27-3p	ABHD13
miR-27-3p	ABHD5
miR-27-3p	ABL2
miR-27-3p	ADAMTS5
miR-27-3p	ADAMTSL1
miR-27-3p	ADD1
miR-27-3p	ADD3
miR-27-3p	ADORA2B
miR-27-3p	AEBP2
miR-27-3p	AFAP1
miR-27-3p	AFF4
miR-27-3p	AKIRIN1
miR-27-3p	AMD1
miR-27-3p	AMOTL2
miR-27-3p	ANK1
miR-27-3p	ANK2
miR-27-3p	ANK3
miR-27-3p	ANKFY1
miR-27-3p	ANKRD17
miR-27-3p	AP2B1
miR-27-3p	AP5M1
miR-27-3p	APC
miR-27-3p	APEX1
miR-27-3p	ARF6
miR-27-3p	ARID2
miR-27-3p	ARIH1
miR-27-3p	ARMC8
miR-27-3p	ARX
miR-27-3p	ASAH1
miR-27-3p	ASB7
miR-27-3p	ASF1A
miR-27-3p	ASH2L
miR-27-3p	ATAD2B
miR-27-3p	ATF2
miR-27-3p	ATP10B
miR-27-3p	ATP6V1A
miR-27-3p	ATRN
miR-27-3p	ATRX
miR-27-3p	BAZ2B
miR-27-3p	BCL2L13
miR-27-3p	BCLAF1
miR-27-3p	BLOC1S5
miR-27-3p	BMI1
miR-27-3p	BMPR1A
miR-27-3p	BMPR2
miR-27-3p	BTG1
miR-27-3p	CACNG2
miR-27-3p	CADM1
miR-27-3p	CALD1
miR-27-3p	CALM3
miR-27-3p	CAMK1D
miR-27-3p	CAMK2A
miR-27-3p	CAMK2D
miR-27-3p	CAND1
miR-27-3p	CAPZA1
miR-27-3p	CBX5
miR-27-3p	CCDC149
miR-27-3p	CCDC85C
miR-27-3p	CCDC92
miR-27-3p	CCNC
miR-27-3p	CCNJ
miR-27-3p	CCNT1
miR-27-3p	CD2AP
miR-27-3p	CDC42EP3
miR-27-3p	CDH11
miR-27-3p	CDK8
miR-27-3p	CDON
miR-27-3p	CDR2L
miR-27-3p	CELF2
miR-27-3p	CHD2
miR-27-3p	CHERP
miR-27-3p	CHST1
miR-27-3p	CLCN3
miR-27-3p	CLCN5
miR-27-3p	CLPP
miR-27-3p	CLSTN2
miR-27-3p	CNN3
miR-27-3p	CNNM2
miR-27-3p	CNOT1
miR-27-3p	CNOT7
miR-27-3p	CNTNAP2
miR-27-3p	COBLL1
miR-27-3p	CPEB3
miR-27-3p	CPEB4
miR-27-3p	CREB1
miR-27-3p	CTCF
miR-27-3p	CTDSP2
miR-27-3p	CTH
miR-27-3p	CXADR
miR-27-3p	CYP39A1
miR-27-3p	CYTH1
miR-27-3p	DAAM1
miR-27-3p	DCAF12
miR-27-3p	DCC
miR-27-3p	DCP1A
miR-27-3p	DCX
miR-27-3p	DIDO1
miR-27-3p	DNAJC27
miR-27-3p	DOT1L
miR-27-3p	DPY19L3
miR-27-3p	DROSHA
miR-27-3p	DTX4
miR-27-3p	DUSP16
miR-27-3p	DUSP5
miR-27-3p	DYNLL2
miR-27-3p	DYRK1A
miR-27-3p	ECE1
miR-27-3p	EEPD1
miR-27-3p	EFNB2
miR-27-3p	ELAVL2
miR-27-3p	ELMO1
miR-27-3p	ENAH
miR-27-3p	EPB41
miR-27-3p	EPB41L1
miR-27-3p	EPB41L4A
miR-27-3p	EPC1
miR-27-3p	EPHB2
miR-27-3p	EPS8
miR-27-3p	FAM222A
miR-27-3p	FAM222B
miR-27-3p	FBXL20
miR-27-3p	FBXO46
miR-27-3p	FEM1B
miR-27-3p	FGD6
miR-27-3p	FGF14
miR-27-3p	FLRT2
miR-27-3p	FNDC3A
miR-27-3p	FOXN3
miR-27-3p	FOXO3
miR-27-3p	FRMD6
miR-27-3p	FRYL
miR-27-3p	FUBP1
miR-27-3p	FUT9
miR-27-3p	FZD3
miR-27-3p	G6PC2
miR-27-3p	GATAD2A
miR-27-3p	GFPT2
miR-27-3p	GLRA2
miR-27-3p	GOLGA1
miR-27-3p	GORASP1
miR-27-3p	GRB2
miR-27-3p	GRIK3
miR-27-3p	GRSF1
miR-27-3p	GSK3B
miR-27-3p	GTF2A1
miR-27-3p	GTF2I
miR-27-3p	GZF1
miR-27-3p	HAUS1
miR-27-3p	HCN4
miR-27-3p	HECW2
miR-27-3p	HIPK3
miR-27-3p	HIVEP2
miR-27-3p	HMGCR
miR-27-3p	HMGCS1
miR-27-3p	HS2ST1
miR-27-3p	HUNK
miR-27-3p	HYOU1
miR-27-3p	ICOS
miR-27-3p	ID4
miR-27-3p	IKZF5
miR-27-3p	INO80D
miR-27-3p	ISL1
miR-27-3p	ITPKC
miR-27-3p	JAZF1
miR-27-3p	JMJD1C
miR-27-3p	KBTBD11
miR-27-3p	KCMF1
miR-27-3p	KCNA4
miR-27-3p	KCNA6
miR-27-3p	KCNC2
miR-27-3p	KCNJ1
miR-27-3p	KCNK2
miR-27-3p	KCNN3
miR-27-3p	KCTD16
miR-27-3p	KDM3A
miR-27-3p	KIF21B
miR-27-3p	KLF12
miR-27-3p	KLF7
miR-27-3p	KLHL29
miR-27-3p	KMT2A
miR-27-3p	KPNA5
miR-27-3p	KRAS
miR-27-3p	LASP1
miR-27-3p	LBH
miR-27-3p	LCOR
miR-27-3p	LDLR
miR-27-3p	LIFR
miR-27-3p	LIMK2
miR-27-3p	LIN7A
miR-27-3p	LONRF1
miR-27-3p	LRBA
miR-27-3p	LRP6
miR-27-3p	LSAMP
miR-27-3p	MAGI2
miR-27-3p	MAGI3
miR-27-3p	MANEAL
miR-27-3p	MAP1B
miR-27-3p	MAP2K4
miR-27-3p	MAPK10
miR-27-3p	MAPK14
miR-27-3p	MAPK8IP3
miR-27-3p	MAPT
miR-27-3p	MARCKS
miR-27-3p	MARK1
miR-27-3p	MBD5
miR-27-3p	MBNL2
miR-27-3p	MED12L
miR-27-3p	MEF2C
miR-27-3p	MEIS2
miR-27-3p	MEPCE
miR-27-3p	METTL8
miR-27-3p	MFHAS1
miR-27-3p	MICU3
miR-27-3p	MIDN
miR-27-3p	MITF
miR-27-3p	MMP16
miR-27-3p	MN1
miR-27-3p	MRPS14
miR-27-3p	MSL2
miR-27-3p	MTMR4
miR-27-3p	MVB12B
miR-27-3p	MYCBP2
miR-27-3p	MYT1
miR-27-3p	N4BP1
miR-27-3p	NAA50
miR-27-3p	NAV1
miR-27-3p	NAV2
miR-27-3p	NCALD
miR-27-3p	NCAM1
miR-27-3p	NCAM2
miR-27-3p	NCOA3
miR-27-3p	NCOA5
miR-27-3p	NCOA7
miR-27-3p	NDUFS4
miR-27-3p	NECAP1
miR-27-3p	NEO1
miR-27-3p	NF1
miR-27-3p	NFASC
miR-27-3p	NFAT5
miR-27-3p	NKTR
miR-27-3p	NOVA1
miR-27-3p	NPAS3
miR-27-3p	NPTN
miR-27-3p	NR1D2
miR-27-3p	NRCAM
miR-27-3p	NRG1
miR-27-3p	NRIP1
miR-27-3p	NRP2
miR-27-3p	NRXN1
miR-27-3p	NUP43
miR-27-3p	PAIP2
miR-27-3p	PAIP2B
miR-27-3p	PAK6
miR-27-3p	PARD6B
miR-27-3p	PAX6
miR-27-3p	PCDH10
miR-27-3p	PCYOX1
miR-27-3p	PDE10A
miR-27-3p	PDE3A
miR-27-3p	PDE7B
miR-27-3p	PDHX
miR-27-3p	PDIA5
miR-27-3p	PEG10
miR-27-3p	PGAP1
miR-27-3p	PHF13
miR-27-3p	PIK3CA
miR-27-3p	PIP5K1B
miR-27-3p	PKIA
miR-27-3p	PKIB
miR-27-3p	PKNOX2
miR-27-3p	PLAA
miR-27-3p	PLAG1
miR-27-3p	PLAGL2
miR-27-3p	PLEKHA6
miR-27-3p	PLEKHH1
miR-27-3p	PLK2
miR-27-3p	PNISR
miR-27-3p	PNRC2
miR-27-3p	POLR3G
miR-27-3p	POU3F2
miR-27-3p	PPIG
miR-27-3p	PPM1E
miR-27-3p	PPME1
miR-27-3p	PPP1CC
miR-27-3p	PPP1R12A
miR-27-3p	PRDM16
miR-27-3p	PRICKLE2
miR-27-3p	PRKG1
miR-27-3p	PRMT8
miR-27-3p	PRPF19
miR-27-3p	PRR3
miR-27-3p	PSMA1
miR-27-3p	PSPC1
miR-27-3p	PTPN9
miR-27-3p	PTPRJ
miR-27-3p	QKI
miR-27-3p	RAB11FIP1
miR-27-3p	RAB39B
miR-27-3p	RAD54L2
miR-27-3p	RALYL
miR-27-3p	RASAL2
miR-27-3p	RASGRF1
miR-27-3p	RASSF5
miR-27-3p	RCBTB1
miR-27-3p	RCOR3
miR-27-3p	RELN
miR-27-3p	RELT
miR-27-3p	REPS2
miR-27-3p	RFX3
miR-27-3p	RGL2
miR-27-3p	RGS17
miR-27-3p	RLIM
miR-27-3p	RND3
miR-27-3p	RNF111
miR-27-3p	RNF139
miR-27-3p	RNF146
miR-27-3p	RNF152
miR-27-3p	RNF38
miR-27-3p	ROBO1
miR-27-3p	RORA
miR-27-3p	RPN1
miR-27-3p	RPS6KA5
miR-27-3p	RSBN1L
miR-27-3p	RSF1
miR-27-3p	RUFY3
miR-27-3p	RUNX1T1
miR-27-3p	SAMD4A
miR-27-3p	SAP30BP
miR-27-3p	SBK1
miR-27-3p	SCN3B
miR-27-3p	SDC2
miR-27-3p	SEC62
miR-27-3p	SEMA6A
miR-27-3p	SEMA7A
miR-27-3p	SERP1
miR-27-3p	SETD5
miR-27-3p	SETD7
miR-27-3p	SFPQ
miR-27-3p	SFSWAP
miR-27-3p	SHB
miR-27-3p	SHC3
miR-27-3p	SHC4
miR-27-3p	SIPA1L3
miR-27-3p	SLC16A7
miR-27-3p	SLC1A2
miR-27-3p	SLC25A25
miR-27-3p	SLCO5A1
miR-27-3p	SLITRK1
miR-27-3p	SMAD9
miR-27-3p	SMCHD1
miR-27-3p	SMCR8
miR-27-3p	SMIM17
miR-27-3p	SMOC2
miR-27-3p	SMPD3
miR-27-3p	SNAP25
miR-27-3p	SOCS4
miR-27-3p	SOS1
miR-27-3p	SOX11
miR-27-3p	SP7
miR-27-3p	SPATA13
miR-27-3p	SREK1
miR-27-3p	SRGAP3
miR-27-3p	SRPK2
miR-27-3p	SSBP2
miR-27-3p	ST3GAL2
miR-27-3p	ST6GALNAC3
miR-27-3p	ST8SIA1
miR-27-3p	STAT1
miR-27-3p	STK40
miR-27-3p	STMN2
miR-27-3p	STOX2
miR-27-3p	STX16
miR-27-3p	STXBP6
miR-27-3p	SUB1
miR-27-3p	SV2A
miR-27-3p	SYNRG
miR-27-3p	SYT1
miR-27-3p	SYT2
miR-27-3p	TAOK1
miR-27-3p	TBC1D4
miR-27-3p	TBPL1
miR-27-3p	TGFBR1
miR-27-3p	TGOLN2
miR-27-3p	THAP1
miR-27-3p	THAP2
miR-27-3p	THOC1
miR-27-3p	THRB
miR-27-3p	TMBIM6
miR-27-3p	TMCC1
miR-27-3p	TMSB10
miR-27-3p	TMTC2
miR-27-3p	TNIK
miR-27-3p	TNPO1
miR-27-3p	TNPO3
miR-27-3p	TNRC18
miR-27-3p	TOR1AIP1
miR-27-3p	TOX
miR-27-3p	TRAPPC8
miR-27-3p	TRERF1
miR-27-3p	TRIM13
miR-27-3p	TRIM44
miR-27-3p	TRIM71
miR-27-3p	TRIP4
miR-27-3p	TSC1
miR-27-3p	TSC22D2
miR-27-3p	TTC39B
miR-27-3p	UBE2Q1
miR-27-3p	UBE2V1
miR-27-3p	UBE2W
miR-27-3p	UBN2
miR-27-3p	UBR5
miR-27-3p	UBXN2A
miR-27-3p	UGT8
miR-27-3p	UHRF1BP1
miR-27-3p	UNC80
miR-27-3p	VANGL2
miR-27-3p	VASH2
miR-27-3p	VAT1L
miR-27-3p	VAV2
miR-27-3p	VCAN
miR-27-3p	VWC2L
miR-27-3p	WDFY2
miR-27-3p	WDR37
miR-27-3p	WDR7
miR-27-3p	WIPF2
miR-27-3p	WNK1
miR-27-3p	WSB1
miR-27-3p	XPO1
miR-27-3p	ZBTB10
miR-27-3p	ZBTB18
miR-27-3p	ZBTB20
miR-27-3p	ZBTB37
miR-27-3p	ZFHX3
miR-27-3p	ZFHX4
miR-27-3p	ZFP1
miR-27-3p	ZHX1
miR-27-3p	ZKSCAN2
miR-27-3p	ZNF148
miR-27-3p	ZNF395
miR-27-3p	ZNF462
miR-27-3p	ZNF608
miR-27-3p	ZNF827
miR-27-3p	ZZZ3
miR-26-5p	ABHD5
miR-26-5p	ABI2
miR-26-5p	ABL2
miR-26-5p	ACADSB
miR-26-5p	ACBD5
miR-26-5p	ACSL3
miR-26-5p	ACTR3
miR-26-5p	ADAM17
miR-26-5p	ADAM9
miR-26-5p	ADAT1
miR-26-5p	AKAP7
miR-26-5p	AKIRIN1
miR-26-5p	AMMECR1
miR-26-5p	ANK2
miR-26-5p	ANKS1B
miR-26-5p	AP5M1
miR-26-5p	APC
miR-26-5p	APP
miR-26-5p	ARF6
miR-26-5p	ARID2
miR-26-5p	ARL5B
miR-26-5p	ARL6IP6
miR-26-5p	ARMCX2
miR-26-5p	ATAD2B
miR-26-5p	ATF2
miR-26-5p	ATP10A
miR-26-5p	ATP9A
miR-26-5p	AZI2
miR-26-5p	BAZ2B
miR-26-5p	BCAT1
miR-26-5p	BFAR
miR-26-5p	BLOC1S2
miR-26-5p	BRWD1
miR-26-5p	BTG1
miR-26-5p	C2CD5
miR-26-5p	CACNA1C
miR-26-5p	CACNB4
miR-26-5p	CAMK2A
miR-26-5p	CAMSAP2
miR-26-5p	CAPZA1
miR-26-5p	CCDC50
miR-26-5p	CCDC6
miR-26-5p	CCNJ
miR-26-5p	CD200
miR-26-5p	CDH11
miR-26-5p	CDH2
miR-26-5p	CDK13
miR-26-5p	CDK8
miR-26-5p	CDR2L
miR-26-5p	CELF2
miR-26-5p	CELSR1
miR-26-5p	CEP350
miR-26-5p	CHST3
miR-26-5p	CNR1
miR-26-5p	COPS2
miR-26-5p	CORO1C
miR-26-5p	CPEB2
miR-26-5p	CPEB3
miR-26-5p	CPEB4
miR-26-5p	CPSF2
miR-26-5p	CREB1
miR-26-5p	CREBL2
miR-26-5p	CREBZF
miR-26-5p	CSRNP2
miR-26-5p	CTDSP2
miR-26-5p	CTH
miR-26-5p	CTNND2
miR-26-5p	CTTNBP2NL
miR-26-5p	CXADR
miR-26-5p	DAPK1
miR-26-5p	DCDC2
miR-26-5p	DCUN1D3
miR-26-5p	DDX17
miR-26-5p	DDX3X
miR-26-5p	DENND5B
miR-26-5p	DIDO1
miR-26-5p	DMD
miR-26-5p	DNAJA2
miR-26-5p	DNAJB5
miR-26-5p	DNMT3A
miR-26-5p	DOCK4
miR-26-5p	DUSP5
miR-26-5p	DYRK1A
miR-26-5p	EIF3A
miR-26-5p	EIF4E3
miR-26-5p	EIF4G2
miR-26-5p	ELAVL2
miR-26-5p	ENC1
miR-26-5p	ENOX1
miR-26-5p	EP300
miR-26-5p	EPC1
miR-26-5p	EPHA5
miR-26-5p	ERBB4
miR-26-5p	ESCO1
miR-26-5p	ESR1
miR-26-5p	ESRRG
miR-26-5p	ETF1
miR-26-5p	ETNK1
miR-26-5p	EXT1
miR-26-5p	EZH2
miR-26-5p	FAF1
miR-26-5p	FAM98B
miR-26-5p	FBXL20
miR-26-5p	FBXO11
miR-26-5p	FBXO28
miR-26-5p	FBXO42
miR-26-5p	FBXW2
miR-26-5p	FOSL2
miR-26-5p	FOXJ3
miR-26-5p	FUBP1
miR-26-5p	FUT9
miR-26-5p	G3BP2
miR-26-5p	GAD2
miR-26-5p	GAN
miR-26-5p	GDF11
miR-26-5p	GFI1
miR-26-5p	GPR161
miR-26-5p	GRB10
miR-26-5p	GREB1L
miR-26-5p	GRIN2B
miR-26-5p	GRSF1
miR-26-5p	GSK3B
miR-26-5p	GSR
miR-26-5p	GTF2A1
miR-26-5p	GTF3C2
miR-26-5p	HELZ
miR-26-5p	HINT1
miR-26-5p	HOMER1
miR-26-5p	HS2ST1
miR-26-5p	HSPA13
miR-26-5p	HSPA4L
miR-26-5p	HSPA8
miR-26-5p	ICOS
miR-26-5p	ITPRIP
miR-26-5p	JAKMIP2
miR-26-5p	KAZN
miR-26-5p	KCMF1
miR-26-5p	KCNH7
miR-26-5p	KCNN3
miR-26-5p	KCTD16
miR-26-5p	KIF21B
miR-26-5p	KLF10
miR-26-5p	KLF4
miR-26-5p	KLF7
miR-26-5p	KLHL24
miR-26-5p	KPNA2
miR-26-5p	KPNA5
miR-26-5p	LIFR
miR-26-5p	LIMS1
miR-26-5p	LMAN1
miR-26-5p	LNPEP
miR-26-5p	LPP
miR-26-5p	MAP1B
miR-26-5p	MAP2
miR-26-5p	MAP3K1
miR-26-5p	MAP7
miR-26-5p	MAPK6
miR-26-5p	MARK1
miR-26-5p	MAT2A
miR-26-5p	MATR3
miR-26-5p	MCC
miR-26-5p	MCL1
miR-26-5p	MED12L
miR-26-5p	MEF2C
miR-26-5p	MEGF9
miR-26-5p	METAP2
miR-26-5p	MEX3B
miR-26-5p	MFHAS1
miR-26-5p	MIB1
miR-26-5p	MITF
miR-26-5p	MLLT3
miR-26-5p	MMP16
miR-26-5p	MNAT1
miR-26-5p	MSMO1
miR-26-5p	MTX2
miR-26-5p	NAMPT
miR-26-5p	NAV1
miR-26-5p	NCAM2
miR-26-5p	NIPBL
miR-26-5p	NLGN1
miR-26-5p	NOVA1
miR-26-5p	NRG2
miR-26-5p	NRIP1
miR-26-5p	NSUN3
miR-26-5p	NUAK2
miR-26-5p	PAIP2B
miR-26-5p	PAK1
miR-26-5p	PAX5
miR-26-5p	PDCD10
miR-26-5p	PDE4B
miR-26-5p	PDE4D
miR-26-5p	PDE7A
miR-26-5p	PDHX
miR-26-5p	PDIK1L
miR-26-5p	PEX13
miR-26-5p	PFKFB3
miR-26-5p	PHF21A
miR-26-5p	PHF3
miR-26-5p	PHTF2
miR-26-5p	PIK3CB
miR-26-5p	PIK3R3
miR-26-5p	PJA2
miR-26-5p	PLEKHH1
miR-26-5p	PLXNA2
miR-26-5p	PNRC1
miR-26-5p	POLR3G
miR-26-5p	PON1
miR-26-5p	PPP1R15B
miR-26-5p	PPP2R2B
miR-26-5p	PPP3CB
miR-26-5p	PPP4R1
miR-26-5p	PRKG1
miR-26-5p	PTEN
miR-26-5p	PTP4A1
miR-26-5p	PTPN4
miR-26-5p	PTPRD
miR-26-5p	PWWP2A
miR-26-5p	RAB11A
miR-26-5p	RAB11FIP1
miR-26-5p	RAB21
miR-26-5p	RAB31
miR-26-5p	RANBP10
miR-26-5p	RAPGEF6
miR-26-5p	RASAL2
miR-26-5p	RBM23
miR-26-5p	RBMS1
miR-26-5p	RCBTB1
miR-26-5p	RCN1
miR-26-5p	RCOR1
miR-26-5p	RDH14
miR-26-5p	REEP3
miR-26-5p	RFX3
miR-26-5p	RGS17
miR-26-5p	RGS4
miR-26-5p	RLF
miR-26-5p	RNF6
miR-26-5p	ROCK1
miR-26-5p	RORA
miR-26-5p	RPRD2
miR-26-5p	RPS6KA2
miR-26-5p	RSPRY1
miR-26-5p	RTN1
miR-26-5p	RWDD4
miR-26-5p	SACS
miR-26-5p	SCAMP1
miR-26-5p	SCML4
miR-26-5p	SERP1
miR-26-5p	SERTAD4
miR-26-5p	SHC4
miR-26-5p	SHISA9
miR-26-5p	SLC10A4
miR-26-5p	SLC12A2
miR-26-5p	SLC16A6
miR-26-5p	SLC19A2
miR-26-5p	SLC38A1
miR-26-5p	SLC38A2
miR-26-5p	SLC4A4
miR-26-5p	SLC6A15
miR-26-5p	SLCO5A1
miR-26-5p	SMAD1
miR-26-5p	SMARCA5
miR-26-5p	SNTG1
miR-26-5p	SOX5
miR-26-5p	SRCAP
miR-26-5p	ST18
miR-26-5p	ST6GAL2
miR-26-5p	STOX2
miR-26-5p	STRADB
miR-26-5p	STT3B
miR-26-5p	STXBP5
miR-26-5p	SULF1
miR-26-5p	SYNCRIP
miR-26-5p	SYT2
miR-26-5p	TAF9B
miR-26-5p	TAOK1
miR-26-5p	TBC1D4
miR-26-5p	TCF12
miR-26-5p	TET2
miR-26-5p	THAP1
miR-26-5p	THAP2
miR-26-5p	THSD7A
miR-26-5p	TMCC1
miR-26-5p	TMEM106B
miR-26-5p	TMEM68
miR-26-5p	TNPO1
miR-26-5p	TNRC6B
miR-26-5p	TNRC6C
miR-26-5p	TOB1
miR-26-5p	TP53INP2
miR-26-5p	TRERF1
miR-26-5p	TRIB2
miR-26-5p	TRIM71
miR-26-5p	TSC22D2
miR-26-5p	TSPAN5
miR-26-5p	TSPYL4
miR-26-5p	TTC28
miR-26-5p	TTPAL
miR-26-5p	TXNL1
miR-26-5p	UBE2G1
miR-26-5p	UBE2H
miR-26-5p	UBE2J1
miR-26-5p	UBE2W
miR-26-5p	UBE3A
miR-26-5p	UBE4B
miR-26-5p	UBN2
miR-26-5p	UBR4
miR-26-5p	UBXN7
miR-26-5p	UCK2
miR-26-5p	UGT8
miR-26-5p	UHRF1BP1L
miR-26-5p	USP15
miR-26-5p	USP3
miR-26-5p	USP9X
miR-26-5p	VANGL2
miR-26-5p	VPS37B
miR-26-5p	WIPF2
miR-26-5p	WNK1
miR-26-5p	XKR4
miR-26-5p	XPR1
miR-26-5p	YIPF4
miR-26-5p	YWHAE
miR-26-5p	ZBTB10
miR-26-5p	ZBTB18
miR-26-5p	ZBTB20
miR-26-5p	ZBTB37
miR-26-5p	ZBTB7C
miR-26-5p	ZFC3H1
miR-26-5p	ZFHX3
miR-26-5p	ZFHX4
miR-26-5p	ZKSCAN8
miR-26-5p	ZNF148
miR-26-5p	ZNF385B
miR-26-5p	ZNF451
miR-26-5p	ZNF462
miR-26-5p	ZNF608
miR-26-5p	ZNF652
miR-26-5p	ZSWIM5
miR-26-5p	ZSWIM6
miR-153-3p	AAK1
miR-153-3p	ABAT
miR-153-3p	ABHD13
miR-153-3p	ACAP3
miR-153-3p	ACOT13
miR-153-3p	ACTN4
miR-153-3p	ACVR1B
miR-153-3p	ADAM10
miR-153-3p	ADD1
miR-153-3p	ADO
miR-153-3p	AFF1
miR-153-3p	AFF4
miR-153-3p	AGO1
miR-153-3p	AGO3
miR-153-3p	AKAP6
miR-153-3p	ANK1
miR-153-3p	ANK3
miR-153-3p	ANKRD10
miR-153-3p	ANKRD29
miR-153-3p	ANKRD50
miR-153-3p	AP5M1
miR-153-3p	APBB2
miR-153-3p	APC
miR-153-3p	APLP2
miR-153-3p	APP
miR-153-3p	ARID1A
miR-153-3p	ARID4A
miR-153-3p	ARNTL
miR-153-3p	ASB7
miR-153-3p	ASIC2
miR-153-3p	ASXL1
miR-153-3p	ATAD2B
miR-153-3p	ATP2A2
miR-153-3p	ATP2B2
miR-153-3p	ATP2B4
miR-153-3p	ATP2C1
miR-153-3p	ATP8A1
miR-153-3p	AUTS2
miR-153-3p	AZIN1
miR-153-3p	B3GAT2
miR-153-3p	BACH2
miR-153-3p	BAG4
miR-153-3p	BBX
miR-153-3p	BMPR2
miR-153-3p	BOD1L1
miR-153-3p	BSN
miR-153-3p	C6orf62
miR-153-3p	CACNA1B
miR-153-3p	CACNA1C
miR-153-3p	CACNB4
miR-153-3p	CADM2
miR-153-3p	CADM3
miR-153-3p	CAMK1D
miR-153-3p	CAND1
miR-153-3p	CANX
miR-153-3p	CASK
miR-153-3p	CBX5
miR-153-3p	CCDC50
miR-153-3p	CCNJ
miR-153-3p	CCNT1
miR-153-3p	CDK13
miR-153-3p	CDK8
miR-153-3p	CDON
miR-153-3p	CELF2
miR-153-3p	CELF6
miR-153-3p	CEP350
miR-153-3p	CIB2
miR-153-3p	CIC
miR-153-3p	CITED2
miR-153-3p	CLCN3
miR-153-3p	CLCN5
miR-153-3p	CLMP
miR-153-3p	CLTC
miR-153-3p	CMC1
miR-153-3p	CMIP
miR-153-3p	CNN3
miR-153-3p	CPEB2
miR-153-3p	CPEB4
miR-153-3p	CREB5
miR-153-3p	CREM
miR-153-3p	CRMP1
miR-153-3p	CRTC1
miR-153-3p	CSNK1A1
miR-153-3p	CUX2
miR-153-3p	CYFIP2
miR-153-3p	DAAM1
miR-153-3p	DAB1
miR-153-3p	DACH1
miR-153-3p	DAGLA
miR-153-3p	DCAF10
miR-153-3p	DCLK1
miR-153-3p	DCP1A
miR-153-3p	DDIT4
miR-153-3p	DKK2
miR-153-3p	DLG2
miR-153-3p	DLGAP2
miR-153-3p	DMD
miR-153-3p	DMXL2
miR-153-3p	DNAJB4
miR-153-3p	DNM3
miR-153-3p	DOT1L
miR-153-3p	DPYSL5
miR-153-3p	DSE
miR-153-3p	DUSP3
miR-153-3p	DVL3
miR-153-3p	DYRK1A
miR-153-3p	E2F3
miR-153-3p	EFNA3
miR-153-3p	EFNB2
miR-153-3p	ELAVL2
miR-153-3p	ELAVL4
miR-153-3p	EPC1
miR-153-3p	EPHA4
miR-153-3p	ERI2
miR-153-3p	EXT1
miR-153-3p	FAF1
miR-153-3p	FAM102A
miR-153-3p	FAM135B
miR-153-3p	FAM168B
miR-153-3p	FAM177A1
miR-153-3p	FAM214A
miR-153-3p	FAT2
miR-153-3p	FAT3
miR-153-3p	FBRSL1
miR-153-3p	FBXL3
miR-153-3p	FBXO33
miR-153-3p	FEM1C
miR-153-3p	FIGN
miR-153-3p	FLRT2
miR-153-3p	FMR1
miR-153-3p	FOXO1
miR-153-3p	FOXO3
miR-153-3p	FRMD5
miR-153-3p	FRMPD4
miR-153-3p	FYN
miR-153-3p	FYTTD1
miR-153-3p	FZD3
miR-153-3p	GALNT7
miR-153-3p	GAN
miR-153-3p	GATAD2A
miR-153-3p	GFPT2
miR-153-3p	GJD2
miR-153-3p	GLCCI1
miR-153-3p	GLCE
miR-153-3p	GLRA3
miR-153-3p	GNAI3
miR-153-3p	GOLPH3
miR-153-3p	GPCPD1
miR-153-3p	GPHN
miR-153-3p	GPR158
miR-153-3p	GPR37
miR-153-3p	GPR4
miR-153-3p	GRB2
miR-153-3p	GRIK2
miR-153-3p	GRIK3
miR-153-3p	GRIK4
miR-153-3p	GRIP1
miR-153-3p	GXYLT1
miR-153-3p	HCFC2
miR-153-3p	HCN1
miR-153-3p	HECW1
miR-153-3p	HECW2
miR-153-3p	HELZ
miR-153-3p	HERC3
miR-153-3p	HIPK3
miR-153-3p	HNRNPA0
miR-153-3p	HNRNPA1
miR-153-3p	HNRNPK
miR-153-3p	HS6ST1
miR-153-3p	HTR1F
miR-153-3p	IDE
miR-153-3p	IGF1R
miR-153-3p	IGSF10
miR-153-3p	IKZF5
miR-153-3p	INHBB
miR-153-3p	INO80D
miR-153-3p	IPO7
miR-153-3p	IRS2
miR-153-3p	JARID2
miR-153-3p	KANSL1
miR-153-3p	KCNA4
miR-153-3p	KCNA6
miR-153-3p	KCNB1
miR-153-3p	KCNC3
miR-153-3p	KCNH5
miR-153-3p	KCNH7
miR-153-3p	KCNIP2
miR-153-3p	KCNIP4
miR-153-3p	KCNK10
miR-153-3p	KCNK12
miR-153-3p	KCNK3
miR-153-3p	KCNMB2
miR-153-3p	KCNQ3
miR-153-3p	KCTD16
miR-153-3p	KCTD5
miR-153-3p	KCTD6
miR-153-3p	KDM5A
miR-153-3p	KDM6A
miR-153-3p	KDSR
miR-153-3p	KIAA1522
miR-153-3p	KIAA1549
miR-153-3p	KIF20A
miR-153-3p	KLF3
miR-153-3p	KLF5
miR-153-3p	KLF7
miR-153-3p	KLHL3
miR-153-3p	KMT2A
miR-153-3p	KPNA5
miR-153-3p	LAMC1
miR-153-3p	LAMP1
miR-153-3p	LARP1
miR-153-3p	LCOR
miR-153-3p	LDLRAD4
miR-153-3p	LIMS1
miR-153-3p	LMAN1
miR-153-3p	LNPEP
miR-153-3p	LRCH1
miR-153-3p	LRP12
miR-153-3p	LRRC40
miR-153-3p	MAGI1
miR-153-3p	MAP3K1
miR-153-3p	MAP4K5
miR-153-3p	MAPK1IP1L
miR-153-3p	MAT2A
miR-153-3p	MBD6
miR-153-3p	MCL1
miR-153-3p	MDGA2
miR-153-3p	MEF2A
miR-153-3p	MEF2C
miR-153-3p	MFHAS1
miR-153-3p	MITF
miR-153-3p	MORC3
miR-153-3p	MPPED2
miR-153-3p	MTDH
miR-153-3p	MTF2
miR-153-3p	MYB
miR-153-3p	MYO5A
miR-153-3p	NAA50
miR-153-3p	NAV1
miR-153-3p	NAV2
miR-153-3p	NBEA
miR-153-3p	NCAM2
miR-153-3p	NEBL
miR-153-3p	NEFM
miR-153-3p	NEK9
miR-153-3p	NEUROD1
miR-153-3p	NEUROD2
miR-153-3p	NEUROD4
miR-153-3p	NF1
miR-153-3p	NFASC
miR-153-3p	NFATC2
miR-153-3p	NFE2L2
miR-153-3p	NFIA
miR-153-3p	NFIB
miR-153-3p	NFIC
miR-153-3p	NMNAT2
miR-153-3p	NOVA1
miR-153-3p	NPTN
miR-153-3p	NUFIP2
miR-153-3p	NXF1
miR-153-3p	ONECUT1
miR-153-3p	ONECUT2
miR-153-3p	ORC4
miR-153-3p	OTX2
miR-153-3p	OXR1
miR-153-3p	PARD6B
miR-153-3p	PAX2
miR-153-3p	PCDH8
miR-153-3p	PCDHA1
miR-153-3p	PCDHA10
miR-153-3p	PCDHA11
miR-153-3p	PCDHA12
miR-153-3p	PCDHA13
miR-153-3p	PCDHA2
miR-153-3p	PCDHA3
miR-153-3p	PCDHA4
miR-153-3p	PCDHA5
miR-153-3p	PCDHA6
miR-153-3p	PCDHA7
miR-153-3p	PCDHA8
miR-153-3p	PCDHA9
miR-153-3p	PCDHAC1
miR-153-3p	PCDHGA1
miR-153-3p	PCDHGA10
miR-153-3p	PCDHGA11
miR-153-3p	PCDHGA12
miR-153-3p	PCDHGA2
miR-153-3p	PCDHGA3
miR-153-3p	PCDHGA4
miR-153-3p	PCDHGA5
miR-153-3p	PCDHGA6
miR-153-3p	PCDHGA7
miR-153-3p	PCDHGA8
miR-153-3p	PCDHGA9
miR-153-3p	PCDHGB1
miR-153-3p	PCDHGB2
miR-153-3p	PCDHGB3
miR-153-3p	PCDHGB4
miR-153-3p	PCDHGB6
miR-153-3p	PCDHGB7
miR-153-3p	PCDHGC3
miR-153-3p	PCDHGC4
miR-153-3p	PCDHGC5
miR-153-3p	PCLO
miR-153-3p	PDE3B
miR-153-3p	PDE4D
miR-153-3p	PDE7A
miR-153-3p	PDGFA
miR-153-3p	PDP1
miR-153-3p	PHF13
miR-153-3p	PHF21A
miR-153-3p	PHF3
miR-153-3p	PHIP
miR-153-3p	PIGA
miR-153-3p	PIK3R1
miR-153-3p	PKNOX2
miR-153-3p	PLCB1
miR-153-3p	PLXNA4
miR-153-3p	POFUT1
miR-153-3p	POU2F1
miR-153-3p	PPARGC1A
miR-153-3p	PPM1D
miR-153-3p	PPM1K
miR-153-3p	PPP1R12A
miR-153-3p	PPP1R12B
miR-153-3p	PPP3CA
miR-153-3p	PRDM16
miR-153-3p	PRKACB
miR-153-3p	PRKG1
miR-153-3p	PTAR1
miR-153-3p	PTCH1
miR-153-3p	PTEN
miR-153-3p	PTPN3
miR-153-3p	PTPRD
miR-153-3p	PURA
miR-153-3p	PXDN
miR-153-3p	PXK
miR-153-3p	QKI
miR-153-3p	RABGAP1
miR-153-3p	RAD54L2
miR-153-3p	RAI14
miR-153-3p	RALA
miR-153-3p	RAP2B
miR-153-3p	RASA1
miR-153-3p	RBM7
miR-153-3p	RCHY1
miR-153-3p	RCOR1
miR-153-3p	REST
miR-153-3p	RGS17
miR-153-3p	RGS7BP
miR-153-3p	RIC8B
miR-153-3p	RNF152
miR-153-3p	RNF165
miR-153-3p	ROBO2
miR-153-3p	ROCK1
miR-153-3p	ROCK2
miR-153-3p	ROR1
miR-153-3p	RPS6KA5
miR-153-3p	RPS6KB1
miR-153-3p	RSBN1
miR-153-3p	RTN4RL1
miR-153-3p	RUNX1T1
miR-153-3p	RYR2
miR-153-3p	RYR3
miR-153-3p	SBNO2
miR-153-3p	SCAMP5
miR-153-3p	SCN8A
miR-153-3p	SCRT2
miR-153-3p	SENP7
miR-153-3p	SERTAD2
miR-153-3p	SESTD1
miR-153-3p	SETD7
miR-153-3p	SGIP1
miR-153-3p	SH3BP4
miR-153-3p	SH3KBP1
miR-153-3p	SLAIN2
miR-153-3p	SLC16A7
miR-153-3p	SLC38A1
miR-153-3p	SLC4A4
miR-153-3p	SLC6A15
miR-153-3p	SLCO5A1
miR-153-3p	SMARCA5
miR-153-3p	SMARCC1
miR-153-3p	SMURF1
miR-153-3p	SNAI1
miR-153-3p	SNAP25
miR-153-3p	SOCS2
miR-153-3p	SOX11
miR-153-3p	SP3
miR-153-3p	SPHK2
miR-153-3p	SPTBN1
miR-153-3p	SPTBN4
miR-153-3p	SPTSSB
miR-153-3p	SRC
miR-153-3p	SS18
miR-153-3p	STAU2
miR-153-3p	STK16
miR-153-3p	STMN2
miR-153-3p	STYX
miR-153-3p	SYDE2
miR-153-3p	SYN1
miR-153-3p	SYT1
miR-153-3p	SYT4
miR-153-3p	TAF4
miR-153-3p	TAF5
miR-153-3p	TAGLN3
miR-153-3p	TBC1D19
miR-153-3p	TBPL1
miR-153-3p	TBX3
miR-153-3p	TCERG1L
miR-153-3p	TCF4
miR-153-3p	TET2
miR-153-3p	THAP2
miR-153-3p	TIA1
miR-153-3p	TMEM151B
miR-153-3p	TMEM170B
miR-153-3p	TMEM181
miR-153-3p	TMEM192
miR-153-3p	TMSB4X
miR-153-3p	TNIK
miR-153-3p	TNRC6B
miR-153-3p	TNRC6C
miR-153-3p	TOR1AIP1
miR-153-3p	TP53INP2
miR-153-3p	TRAK2
miR-153-3p	TRIM71
miR-153-3p	TRIO
miR-153-3p	TRPM3
miR-153-3p	TSPYL2
miR-153-3p	TTC28
miR-153-3p	UBA2
miR-153-3p	UBE2G1
miR-153-3p	UBE2W
miR-153-3p	UBE3B
miR-153-3p	UBN2
miR-153-3p	UBXN2A
miR-153-3p	UNC5C
miR-153-3p	UNKL
miR-153-3p	USP49
miR-153-3p	USP6
miR-153-3p	USP9X
miR-153-3p	UTRN
miR-153-3p	UTY
miR-153-3p	VAMP2
miR-153-3p	VASH2
miR-153-3p	VCL
miR-153-3p	VEZF1
miR-153-3p	VIL1
miR-153-3p	VPS37A
miR-153-3p	VSTM2A
miR-153-3p	VWA5B2
miR-153-3p	WASF2
miR-153-3p	WDR47
miR-153-3p	WIPF2
miR-153-3p	WRNIP1
miR-153-3p	WWC2
miR-153-3p	XKR4
miR-153-3p	XKR7
miR-153-3p	XYLT1
miR-153-3p	YTHDC1
miR-153-3p	ZBTB10
miR-153-3p	ZBTB2
miR-153-3p	ZBTB20
miR-153-3p	ZBTB21
miR-153-3p	ZBTB26
miR-153-3p	ZBTB7B
miR-153-3p	ZC2HC1A
miR-153-3p	ZC3H12C
miR-153-3p	ZC3HAV1
miR-153-3p	ZCCHC14
miR-153-3p	ZCCHC2
miR-153-3p	ZDHHC2
miR-153-3p	ZDHHC6
miR-153-3p	ZMIZ1
miR-153-3p	ZNF148
miR-153-3p	ZNF462
miR-153-3p	ZNF521
miR-153-3p	ZNF609
miR-153-3p	ZNF652
miR-153-3p	ZNF703
miR-153-3p	ZNF827
miR-153-3p	ZNFX1
miR-153-3p	ZSWIM5
miR-153-3p	ZSWIM6
miR-153-3p	ZZEF1
miR-655-3p	ABHD13
miR-655-3p	ABI2
miR-655-3p	ADCY5
miR-655-3p	ADD1
miR-655-3p	ADD3
miR-655-3p	ADNP
miR-655-3p	AFAP1L2
miR-655-3p	AFF4
miR-655-3p	AHCYL2
miR-655-3p	AKIRIN2
miR-655-3p	ANK2
miR-655-3p	ANKHD1
miR-655-3p	ANKRD13C
miR-655-3p	ANKS1B
miR-655-3p	AP5M1
miR-655-3p	APC
miR-655-3p	APP
miR-655-3p	AQR
miR-655-3p	ARID2
miR-655-3p	ARID4B
miR-655-3p	ARSB
miR-655-3p	ASXL2
miR-655-3p	ATAD2
miR-655-3p	ATG12
miR-655-3p	ATL2
miR-655-3p	ATP2A2
[truncated: 13,011 more rows]
