# Supplementary material for: Detection of features predictive of microRNA targets by integration of network data
Source: PLoS One. 2022 Jun 9;17(6):e0269731. doi: 10.1371/journal.pone.0269731 (PMC9182691; doi:10.1371/journal.pone.0269731)
Supplement: S4 Table — (XLSX) [file pone.0269731.s004.xlsx]

## Sheet: Supplementary Table 4
Number of target genes with at least one and more than one predicted binding sites, for a particular miRNA family.
microRNA Family	#unique pairs	#pairs with multiple binding sites	p-value* (Fishers-Exact)
all in TSH	94240	7871
all in REST	15009	1855	<0.001
miR-101-3p.2	395	85	<0.001
miR-144-3p	368	79	<0.001
miR-181-5p	457	87	<0.001
miR-203a-3p.2	351	65	<0.001
miR-200bc-3p/429	405	68	<0.001
miR-129-5p	277	52	<0.001
miR-30-5p	501	78	<0.001
miR-101-3p.1	340	57	<0.001
miR-182-5p	423	66	<0.001
miR-495-3p	297	51	<0.001
miR-218-5p	561	80	<0.001
miR-130-3p/301-3p/454-3p	340	52	<0.001
miR-141-3p/200a-3p	298	46	<0.001
miR-26-5p	338	50	<0.001
miR-27-3p	447	57	0.000992402
miR-153-3p	485	59	0.00192858
miR-448	358	46	0.00214869
miR-148-3p/152-3p	258	34	0.00454968
miR-381-3p	288	36	0.00682175
miR-132-3p/212-3p	180	25	0.00703265
miR-493-5p	280	35	0.00737968
miR-655-3p	273	34	0.00828802
miR-25-3p/32-5p/92-3p/363-3p/367-3p	347	41	0.0088636
miR-410-3p	197	26	0.00983386
miR-653-5p	201	25	0.0172806
miR-421	163	7	0.0244296
miR-138-5p	253	28	0.0315002
miR-582-5p	224	25	0.0350836
miR-33-5p	272	29	0.0375404
miR-139-5p	162	19	0.0394081
miR-190-5p	120	5	0.0421995
miR-183-5p.1	176	20	0.0428886
miR-376c-3p	105	4	0.043246
miR-532-5p	90	3	0.0435805
miR-330-3p.2	308	31	0.0472165
miR-204-5p/211-5p	261	27	0.0475378
miR-199-3p	161	18	0.0523027
miR-369-3p	204	12	0.054408
miR-323-3p	186	20	0.0546828
miR-188-5p	84	3	0.0575877
miR-103-3p/107	275	27	0.0591222
miR-543	276	27	0.0599004
miR-494-3p	208	21	0.0658197
miR-499a-5p	161	17	0.0681954
miR-142-3p.1	131	7	0.0716457
miR-539-3p	199	13	0.0764881
miR-221-3p/222-3p	194	13	0.0829726
miR-194-5p	175	12	0.0939117
miR-371-5p	142	9	0.0958691
miR-217	175	14	0.10891
miR-425-5p	103	6	0.109719
miR-140-3p.2	168	13	0.110179
miR-10-5p	148	11	0.115222
miR-185-5p	87	9	0.116114
miR-329-3p/362-3p	153	12	0.116227
miR-802	136	10	0.119933
miR-411-3p	123	9	0.126549
miR-455-3p.2	115	8	0.126604
miR-18-5p	114	9	0.135103
miR-455-5p	93	6	0.135379
miR-208-3p	98	8	0.144955
miR-154-3p/487-3p	70	4	0.148033
miR-296-5p	52	5	0.175918
*p value calculated against TSH
